# Supplementary material for: Endothelial Heparan Sulfate Mediates Hepatic Neutrophil Trafficking and Injury during Staphylococcus aureus Sepsis
Source: mBio. 2021 Sep 21;12(5):e01181-21. doi: 10.1128/mBio.01181-21 (PMC8546592; doi:10.1128/mBio.01181-21)
Supplement: TABLE S1 [file mbio.01181-21-st001.xlsx]

## Sheet: Sheet1
Cre-_U_1	Cre-_U_2	Cre-_U_3	Cre-_U_4	Cre-_U_5	Cre-_I_1	Cre-_I_2	Cre-_I_3	Cre-_I_4	Cre-_I_5	C: Student's T-test Significant Cre-_U_Cre-_I	C: Student's T-test significant	N: -Log Student's T-test p-value Cre-_U_Cre-_I	N: Student's T-test q-value Cre-_U_Cre-_I	N: Student's T-test Difference Cre-_U_Cre-_I	N: Student's T-test Test statistic Cre-_U_Cre-_I	T: T: T: First.Protein.Description	T: T: T: Protein.Ids
15.7387	14.128	13.9982	16.5361	14.222	15.0815	18.4935	16.9915	14.9863	13.9252			0.4646	0.526562	-0.971	-1.00774	Predicted gene, 20730	A0A075B5J6
14.7189	19.4002	18.5416	19.4661	19.5052	18.5091	19.3736	19.0672	19.7445	18.864			0.367239	0.618086	-0.78528	-0.832456	Immunoglobulin kappa variable 17-127	A0A075B5J9
14.6223	17.3303	17.9438	19.4225	14.6447	14.8151	17.434	19.6422	17.9472	18.4654			0.298332	0.691487	-0.86806	-0.701107	Immunoglobulin kappa variable 14-111 (Fragment)	A0A075B5K0
21.0021	22.4741	22.4716	22.7295	24.5251	22.9697	23.0214	23.2257	21.9688	23.1368			0.141938	0.85676	-0.224	-0.369686	Immunoglobulin kappa variable 1-110 (Fragment)	A0A075B5K8
15.0854	15.2028	15.9477	15.7813	16.1193	14.8413	14.8693	13.8847	14.5044	15.2567			1.83501	0.062685	0.95602	3.102	Immunoglobulin kappa variable 10-95	A0A075B5L0
16.1325	17.5945	14.778	15.0016	18.1839	15.7214	14.3922	16.2614	15.1136	16.8298			0.371389	0.613881	0.67442	0.840154	Immunoglobulin kappa variable 10-94 (Fragment)	A0A075B5L1
14.0762	16.9968	18.3633	18.3491	17.3609	17.9249	17.4454	19.1424	18.0066	18.4568			0.697264	0.351518	-1.16596	-1.3941	Immunoglobulin kappa chain variable 4-91 (Fragment)	A0A075B5L2
15.0912	15.0151	15.3458	15.1301	16.8041	15.435	15.5366	15.581	15.2972	15.3813			0.0317359	0.970084	0.0310398	0.0912576	Immunoglobulin kappa variable 4-86	A0A075B5L5
21.5524	18.138	18.3089	21.7136	22.2282	14.3568	15.3929	14.8178	14.7109	15.0814	+	Cre-_U_Cre-_I	3.52608	0.0092069	5.51626	6.0743	Immunoglobulin kappa variable 4-80 (Fragment)	A0A075B5L7
15.0871	14.518	13.1465	15.9805	13.3117	15.284	15.887	13.2016	16.1037	14.765			0.381223	0.604539	-0.6395	-0.858305	Immunoglobulin kappa variable 4-57-1 (Fragment)	A0A075B5L8
15.5635	13.6466	17.3292	14.9136	18.4408	15.2239	14.8598	13.448	12.9774	18.7373			0.2983	0.691365	0.92946	0.701045	Immunoglobulin kappa variable 5-39	A0A075B5M7
22.2781	19.8781	20.4117	23.2026	14.1183	19.0973	21.9265	21.8221	20.2368	19.5312			0.122026	0.878999	-0.54502	-0.322903	Immunoglobulin kappa variable 8-28	A0A075B5N3
15.5756	17.342	15.6072	19.6035	14.3428	18.0687	17.8857	18.6175	17.4015	17.7944			0.805008	0.291443	-1.45934	-1.56303	Immunoglobulin kappa chain variable 8-27	A0A075B5N4
14.8921	17.2884	19.3257	14.5535	14.9115	15.5045	14.3318	15.0362	14.8934	14.7981			0.675977	0.363328	1.28144	1.36013	Immunoglobulin kappa variable 8-16	A0A075B5N6
14.1719	20.2014	19.7952	20.246	20.6055	20.0221	20.1662	20.708	14.0239	20.8727			0.030246	0.971383	-0.15458	-0.0871091	Ig kappa chain V19-17	A0A075B5N7
14.8506	16.4593	14.8351	16.6735	17.6702	14.8759	15.7647	16.2496	15.0377	16.8657			0.204774	0.792623	0.33902	0.509643	Immunoglobulin kappa variable 3-7	A0A075B5N9
14.7662	14.0337	16.7978	16.2788	16.1291	15.9284	13.3753	14.8775	15.3068	16.5924			0.20666	0.789892	0.38504	0.513685	Immunoglobulin kappa variable 3-2 (Fragment)	A0A075B5P0
15.7297	18.7134	19.9374	20.5333	20.7746	20.4325	20.5993	21.4009	18.832	21.0196			0.632194	0.393201	-1.31918	-1.28954	Immunoglobulin heavy constant gamma 3 (Fragment)	A0A075B5P5
17.1303	15.7978	19.4684	18.2067	13.6721	17.295	17.5831	18.4939	14.8034	19.1352			0.194717	0.80322	-0.60706	-0.487946	Immunoglobulin heavy variable 5-9 (Fragment)	A0A075B5P7
17.6884	17.7581	14.986	19.2313	18.5664	18.8323	18.429	18.5391	17.8195	18.4658			0.48307	0.508629	-0.7711	-1.03988	Immunoglobulin heavy variable 5-4 (Fragment)	A0A075B5P9
14.4954	15.1184	14.5268	16.5421	15.0452	20.8351	17.8743	14.9986	13.6452	14.6112			0.41101	0.577294	-1.2473	-0.91257	Immunoglobulin heavy variable 2-5	A0A075B5Q3
17.6869	14.8401	13.2997	17.0386	16.2407	17.0097	14.625	15.5772	14.8262	16.0205			0.085314	0.91704	0.20948	0.232952	Immunoglobulin heavy variable 5-12 (Fragment)	A0A075B5Q4
15.8286	17.915	17.4793	18.9826	18.9087	18.2124	17.1325	18.4527	17.1781	18.6669			0.0570769	0.94259	-0.10568	-0.160002	Immunoglobulin heavy variable 5-9-1	A0A075B5Q6
15.3037	16.6619	14.3389	17.1371	18.4266	18.2994	19.107	18.2126	16.7363	16.9887			0.949284	0.22681	-1.49516	-1.78328	Immunoglobulin heavy variable 5-16	A0A075B5R0
16.2497	18.5858	14.9865	18.4465	17.4655	14.822	13.8531	17.3025	14.5205	18.4597			0.584266	0.427132	1.35524	1.21099	Immunoglobulin heavy variable 5-17 (Fragment)	A0A075B5R1
14.8913	17.6208	16.8314	17.8346	16.4029	17.9449	17.5679	17.0587	16.6554	18.809			0.691514	0.35464	-0.89098	-1.38495	Immunoglobulin heavy variable 7-3 (Fragment)	A0A075B5R2
13.9021	18.3779	18.2073	19.0828	18.2301	18.7202	19.6425	19.2771	18.0536	18.9997			0.717644	0.341247	-1.37858	-1.42642	Immunoglobulin heavy variable 14-1 (Fragment)	A0A075B5R4
19.5156	18.2051	20.9451	18.8369	18.9463	18.4379	18.1897	19.1276	14.5454	19.8209			0.598166	0.41549	1.2655	1.23392	Immunoglobulin heavy variable 4-1 (Fragment)	A0A075B5R5
14.6876	15.2417	13.9656	17.273	16.4985	13.9061	17.6414	16.1473	12.764	14.845			0.178994	0.818495	0.47252	0.453516	Immunoglobulin heavy variable 14-2 (Fragment)	A0A075B5R7
14.8963	16.5913	17.5839	19.2716	19.3494	18.368	17.5863	17.9218	16.1554	18.6723			0.0775448	0.924686	-0.20226	-0.213232	Immunoglobulin heavy variable 7-1 (Fragment)	A0A075B5S2
16.431	14.7132	15.8396	16.4505	12.891	14.6536	14.5934	16.2845	13.1144	14.6716			0.306608	0.683093	0.60156	0.717264	Immunoglobulin heavy variable 7-4	A0A075B5S5
14.8307	17.3836	16.7648	18.9026	18.1112	17.1	18.1431	18.7246	17.7175	19.4861			0.631135	0.393968	-1.03568	-1.28781	Ig heavy chain V region 3-6	A0A075B5S6
14.3561	17.2456	17.5778	17.5466	19.107	17.9705	18.1423	18.7447	18.3948	19.0403			0.840837	0.274783	-1.2919	-1.61827	Immunoglobulin heavy variable V9-2 (Fragment)	A0A075B5S9
15.7748	13.8807	20.3848	15.3099	20.0147	18.5106	15.0854	20.1196	16.9855	19.5295			0.251842	0.74309	-0.97314	-0.608138	Immunoglobulin heavy variable 6-3 (Fragment)	A0A075B5T2
14.7191	18.0172	15.1047	15.726	17.8345	15.6148	14.1095	15.2515	13.558	15.5547			0.969109	0.219981	1.4626	1.81315	Immunoglobulin heavy variable 6-6 (Fragment)	A0A075B5T3
15.193	15.2575	15.0115	19.3905	13.9794	15.5504	14.6144	16.9	17.4055	15.436			0.0730312	0.928558	-0.21488	-0.201657	Immunoglobulin heavy variable 1-4 (Fragment)	A0A075B5T4
15.5708	12.9377	14.6353	14.5005	14.8425	15.2785	14.665	15.3468	15.6928	14.8109			0.705115	0.348219	-0.66144	-1.40658	Immunoglobulin heavy variable V1-5	A0A075B5T5
15.0219	15.9558	16.3129	17.8203	16.6693	16.7441	16.4701	18.2643	17.9174	17.7431			1.00338	0.207994	-1.07176	-1.86461	Immunoglobulin heavy variable V10-3 (Fragment)	A0A075B5T6
15.2426	17.8847	18.7511	18.9708	18.6232	18.0419	19.055	20.0992	18.6965	19.9035			0.834403	0.276949	-1.26474	-1.60838	Immunoglobulin heavy variable 1-52	A0A075B5T7
15.6223	15.477	18.3012	18.1448	18.1201	18.2928	14.1973	19.05	16.9177	18.7163			0.102112	0.89687	-0.30174	-0.274744	Immunoglobulin heavy variable V1-9	A0A075B5T9
15.3614	13.4857	15.8793	18.2595	17.9318	14.8104	17.4079	17.9523	16.8844	19.136			0.422201	0.564958	-1.05466	-0.932695	Immunoglobulin heavy variable V1-18	A0A075B5U4
15.0477	14.2796	15.0742	20.1958	19.881	18.735	19.2651	19.5939	19.6189	19.8901			1.04838	0.194769	-2.52494	-1.9319	Immunoglobulin heavy variable V1-19	A0A075B5U5
16.193	19.1877	19.2674	20.6766	20.8875	21.4026	21.1578	21.5948	21.0458	20.8855			1.31632	0.128109	-1.97486	-2.32856	Immunoglobulin heavy variable 1-26 (Fragment)	A0A075B5U6
15.383	14.2097	16.3315	15.955	15.0307	15.3522	13.8685	14.8268	13.6344	16.6009			0.353379	0.633377	0.52542	0.806584	Ig heavy chain V region 108A	A0A075B5U7
16.337	16.1843	15.4743	17.8027	17.5415	13.8792	16.6797	18.1951	17.408	18.2117			0.0828245	0.919803	-0.206781	-0.226661	Immunoglobulin heavy variable 1-26 (Fragment)	A0A075B5V0
14.7493	14.3858	13.6975	15.2939	14.6837	16.498	14.2825	15.2585	13.2996	14.4935			0.130885	0.86812	-0.20438	-0.343879	Immunoglobulin heavy variable 1-34 (Fragment)	A0A075B5V2
15.1627	15.2291	14.6152	17.6801	15.5692	14.1462	15.9278	16.3787	14.6555	17.2067			0.00513471	0.995168	-0.0117203	-0.0151979	Immunoglobulin heavy variable 1-39 (Fragment)	A0A075B5V5
18.8	19.8579	20.6553	21.6121	21.5595	21.7311	21.3321	21.4345	20.9836	21.7297			0.904295	0.246306	-0.94524	-1.71518	Immunoglobulin heavy variable V1-42	A0A075B5V6
15.3151	14.2839	15.2234	13.6103	14.8701	15.8537	13.0867	14.9849	16.6321	15.0496			0.290827	0.699582	-0.46084	-0.686358	Immunoglobulin heavy variable 1-47	A0A075B5V8
14.7021	13.8144	14.2321	18.1298	17.3627	16.7732	15.3464	18.2728	16.8677	19.9336			0.783046	0.303081	-1.79052	-1.52896	Immunoglobulin heavy variable 1-50 (Fragment)	A0A075B5W1
15.3659	14.7414	15.4353	17.3801	17.8588	15.6084	13.7076	18.9645	17.3115	17.8717			0.192925	0.804596	-0.53644	-0.484053	Immunoglobulin heavy variable 1-53 (Fragment)	A0A075B5W3
15.1645	16.901	13.5331	15.8263	13.8641	15.4089	16.4073	20.1698	16.3766	13.7744			0.530694	0.466614	-1.3696	-1.12139	Immunoglobulin heavy variable V1-54 (Fragment)	A0A075B5W5
15.9571	19.9041	15.4756	20.2432	19.7801	19.153	19.2202	18.9128	18.5565	20.2691			0.389802	0.595084	-0.9503	-0.874044	Immunoglobulin heavy variable 1-55 (Fragment)	A0A075B5W6
15.2649	13.9085	17.0195	18.8447	17.3794	14.6225	15.2957	16.9812	14.1339	18.0402			0.243457	0.75235	0.6687	0.590936	Immunoglobulin heavy variable 1-64 (Fragment)	A0A075B5X3
14.215	15.6814	13.2832	14.3511	14.5111	15.119	12.8371	15.4992	14.5318	14.6988			0.0786014	0.923673	-0.12882	-0.215929	Immunoglobulin heavy variable 1-66 (Fragment)	A0A075B5X5
15.4259	15.4644	15.19	16.2276	17.0966	16.7204	15.5771	16.2391	15.5024	18.2184			0.426579	0.561187	-0.57058	-0.940529	Immunoglobulin heavy variable V1-74	A0A075B5Y1
13.9697	15.1271	14.9027	16.1544	13.6641	14.7888	13.468	14.6004	15.3405	14.1702			0.216287	0.777941	0.29002	0.534187	Immunoglobulin heavy variable 1-75 (Fragment)	A0A075B5Y2
16.9284	19.1728	19.3209	17.4557	19.2742	20.316	20.0824	20.2733	16.8737	19.0929			0.506932	0.486648	-0.89726	-1.08096	Immunoglobulin heavy variable 1-81 (Fragment)	A0A075B5Y4
15.9815	13.6282	14.1805	14.9323	16.9907	13.5577	16.0696	16.8388	14.7159	17.9319			0.294061	0.696159	-0.68014	-0.692726	Immunoglobulin heavy variable 1-85 (Fragment)	A0A075B5Y6
21.3244	21.153	22.0594	21.2215	21.7304	20.6593	21.2789	21.3262	20.9634	20.778			1.28589	0.133605	0.49658	2.28366	Immunoglobulin lambda variable 1 (Fragment)	A0A075B663
14.0976	14.8653	18.2492	14.7986	18.4242	15.5682	14.2017	19.0216	15.9579	15.7811			0.0052938	0.995351	-0.01912	-0.0156659	Immunoglobulin heavy variable 1-78	A0A075B674
14.9022	17.6239	15.9938	15.924	15.3924	15.4473	18.4172	15.4074	18.1828	16.6272			0.50198	0.491555	-0.84912	-1.07248	Immunoglobulin kappa variable 4-53	A0A075B677
14.5011	16.3403	15.7278	15.3635	15.731	15.495	14.6801	16.6041	14.5986	17.6759			0.163802	0.834317	-0.278	-0.419626	Immunoglobulin heavy variable 1-62-2	A0A075B680
15.6377	14.1724	14.6021	15.4898	13.2776	14.4969	17.0983	17.8417	13.886	16.9315			0.81807	0.284306	-1.41496	-1.58322	Immunoglobulin heavy variable 1-62-1	A0A075B684
16.4862	14.0668	14.3722	14.408	14.8016	15.3981	15.2557	15.2186	15.2139	18.7447			0.696264	0.352338	-1.13924	-1.39251	Immunoglobulin heavy variable 2-3 (Fragment)	A0A075B696
15.6896	15.6102	15.0777	18.3267	18.3442	18.2629	18.2936	15.5483	15.8963	18.6502			0.318789	0.670617	-0.72058	-0.740843	Immunoglobulin heavy variable 2-9-1 (Fragment)	A0A075B697
23.0867	25.0688	24.9193	24.9208	25.5834	23.9481	24.9738	24.4755	24.1134	24.3592			0.319826	0.669407	0.3418	0.74284	Immunoglobulin heavy constant alpha (Fragment)	A0A075B6A3
14.183	19.0695	20.9501	20.8442	17.7912	14.796	14.0775	19.9937	19.113	22.0183			0.107394	0.892942	0.5679	0.287659	Immunoglobulin kappa chain variable 19-93	A0A075B6D5
22.6714	22.0535	21.378	21.6645	22.0333	23.0978	23.1316	22.7663	23.1656	22.8479	+	Cre-_U_Cre-_I	2.69065	0.021528	-1.0417	-4.48632	Cytochrome P450 4A14	A0A087WPC3
14.846	14.2136	14.8292	15.4171	17.6764	15.7421	15.2062	18.8217	15.6533	18.1128			0.69031	0.35507	-1.31076	-1.38303	Immunoglobulin heavy variable 13-2	A0A087WPN7
17.1026	17.9297	17.6837	17.4535	16.8686	17.0614	17.2024	17.3689	16.402	17.2134			0.701538	0.350207	0.358001	1.4009	Lymphocyte antigen 6 complex, locus G2	A0A087WQT1
20.6673	19.7593	19.4293	15.1007	15.1323	20.1807	20.3195	19.8508	19.045	19.4374			0.718714	0.340787	-1.7489	-1.42812	Cytochrome P450 4A14	A0A087WS15
18.457	18.6913	19.5562	19.5766	19.6602	19.0342	20.0038	20.3376	20.1807	20.0525			1.19089	0.155004	-0.7335	-2.14341	Proteasomal ubiquitin receptor ADRM1	A0A0A6YVU8
14.8076	14.337	14.4163	15.8572	17.5191	16.9031	17.3318	15.2579	18.3571	17.9746			1.23481	0.145206	-1.77746	-2.20829	Immunoglobulin heavy variable 1-15 (Fragment)	A0A0A6YVW3
24.1626	22.8249	23.4688	23.5322	23.8511	23.2119	22.5558	22.7335	22.6398	22.4138			1.95072	0.05325	0.85696	3.27918	60S ribosomal protein L36a	A0A0A6YW33
15.7692	17.6035	18.8336	14.4707	14.6115	15.8821	15.1007	14.1142	14.8587	13.2418			0.879192	0.257461	1.6182	1.67697	Immunoglobulin heavy variable V1-11 (Fragment)	A0A0A6YWI9
14.2077	14.9346	14.4523	16.4247	14.1503	13.875	16.2727	16.6092	13.9987	18.2309			0.481015	0.510835	-0.96338	-1.03632	Immunoglobulin heavy variable 8-8 (Fragment)	A0A0A6YXQ0
21.7384	23.2461	23.6836	24.1764	24.2535	24.3939	24.3615	24.6935	23.946	24.7919			1.17114	0.160079	-1.01776	-2.11421	Immunoglobulin heavy constant gamma 2C (Fragment)	A0A0A6YY53
13.7087	16.6813	16.2185	16.0463	15.8401	15.5588	16.9632	18.037	17.4968	16.9791			1.07995	0.18445	-1.308	-1.97894	Immunoglobulin kappa variable 4-57 (Fragment)	A0A0A6YYE7
19.4703	21.8812	22.6339	21.7741	22.7057	21.3774	22.2884	22.0494	21.1266	21.1579			0.0521347	0.946234	0.0931	0.146854	Low affinity immunoglobulin gamma Fc region receptor IV	A0A0B4J1G0
14.496	15.3162	15.5534	14.9601	16.8418	13.9224	15.2604	14.3695	13.4847	13.9878			1.4201	0.109495	1.22854	2.48171	Immunoglobulin kappa chain variable 2-137 (Fragment)	A0A0B4J1H6
14.1038	17.5356	20.379	17.7944	18.2128	18.168	18.7214	18.6486	16.7352	18.442			0.200909	0.797639	-0.53792	-0.501333	Immunoglobulin kappa variable 1-135 (Fragment)	A0A0B4J1H7
15.7399	18.4295	16.3848	18.4553	18.9083	17.3322	18.8256	15.0826	15.6125	14.3574			0.64006	0.386984	1.3415	1.3023	Immunoglobulin kappa variable 1-110 (Fragment)	A0A0B4J1I0
19.7054	16.3182	14.8084	17.6057	20.3181	14.6441	14.455	17.2791	13.9983	14.929			1.28592	0.133685	2.69006	2.28372	Immunoglobulin kappa variable 16-104 (Fragment)	A0A0B4J1I1
14.9537	14.4875	13.2881	16.2909	15.8698	15.6452	15.4311	14.5802	16.9671	17.9271			0.715123	0.34245	-1.13214	-1.42244	Immunoglobulin kappa chain variable 5-43 (Fragment)	A0A0B4J1J2
13.9052	14.0326	15.7041	17.7402	17.2999	15.3707	16.1428	16.5289	16.6717	17.0507			0.312142	0.677301	-0.61656	-0.728004	Immunoglobulin heavy variable V9-3 (Fragment)	A0A0B4J1J5
15.2783	17.9066	14.0236	14.6009	13.0223	17.4156	14.1387	17.7582	14.4997	18.555			0.5991	0.41474	-1.5071	-1.23545	Immunoglobulin heavy variable 10-1 (Fragment)	A0A0B4J1J6
13.629	18.5005	18.3635	19.8712	19.1671	15.229	18.6963	14.5567	18.3452	19.6733			0.157343	0.840552	0.60616	0.40502	Immunoglobulin heavy variable 1-82	A0A0B4J1J7
15.353	13.7613	15.1179	14.4121	15.493	13.9692	14.9174	17.8569	13.0907	16.3147			0.174502	0.823584	-0.40232	-0.443561	Immunoglobulin heavy variable 1-77	A0A0B4J1M0
16.1388	18.594	17.3935	18.9351	17.8629	20.6021	17.3006	17.4105	17.885	17.5795			0.185775	0.812124	-0.37068	-0.468443	Immunoglobulin heavy variable 1-76	A0A0B4J1N0
13.9157	15.5964	15.0678	16.9077	15.1484	16.3138	13.3931	15.5496	14.937	15.4811			0.104346	0.894884	0.19228	0.28022	Immunoglobulin heavy variable V8-12 (Fragment)	A0A0G2JDE1
18.7894	17.8721	18.0598	17.5437	17.8585	18.2477	19.1666	18.884	18.7226	19.0592			1.77121	0.0676616	-0.79132	-3.00528	Guanylate binding protein 4.1	A0A0G2JDV3
18.9538	20.4274	21.1119	20.2829	21.3217	19.7813	20.3064	20.415	20.1556	19.364			0.407076	0.579871	0.41508	0.905463	Immunoglobulin lambda constant 1 (Fragment)	A0A0G2JE99
24.7825	24.7732	24.1524	25.3181	25.089	25.1461	24.9377	25.0269	25.2544	25.4542			0.814989	0.285714	-0.34082	-1.57846	Farnesyl pyrophosphate synthase	A0A0G2JEA5
15.8615	15.7505	15.7105	17.3595	17.5836	17.444	16.555	15.498	16.2365	16.9293			0.0531549	0.945178	-0.0794403	-0.149578	RIKEN cDNA 0610012G03 gene	A0A0J9YTR2
19.8585	19.7862	19.5307	19.6078	19.2132	19.5597	19.4628	18.8932	19.0875	18.4419			1.23027	0.145716	0.51026	2.2016	UDP-glucuronosyltransferase 2B17	A0A0J9YU36
16.5489	16.6357	13.9611	15.435	13.8854	15	16.8251	17.4567	16.4306	17.3185			0.938364	0.230821	-1.31296	-1.76679	Zinc finger protein 433	A0A0J9YUD4
19.1936	18.5368	18.0171	18.4858	18.4019	18.9145	18.8211	18.8323	18.7962	18.4392			0.534229	0.464231	-0.23362	-1.12737	Nucleoporin 205	A0A0J9YUD5
13.7893	17.0722	17.5579	16.8435	17.2255	15.2271	17.5345	17.9093	17.779	17.8072			0.393651	0.591888	-0.75374	-0.881075	RNA-binding protein 8A	A0A0N4SUH6
20.1691	20.1027	20.1411	20.0747	19.8317	20.2914	20.0598	20.2373	20.1623	20.2134			0.956781	0.224101	-0.128981	-1.79458	Eukaryotic initiation factor 4A-III	A0A0N4SVP8
19.2688	19.3168	19.8008	15.6158	16.6743	20.0339	15.0662	14.851	16.4241	15.5342			0.69136	0.354615	1.75342	1.3847	Predicted gene 7298	A0A0N4SVU1
18.4939	18.3108	17.6286	18.3558	17.78	17.778	17.3142	17.1611	17.6023	17.7649			1.62833	0.0816417	0.58972	2.79071	Leucine carboxyl methyltransferase 1	A0A0U1RNF2
20.8903	20.2785	20.6145	20.5499	20.8719	20.438	20.5236	20.4291	20.713	20.2881			0.592121	0.420202	0.162661	1.22396	U2 small nuclear ribonucleoprotein A'	A0A0U1RNZ6
14.9043	18.0376	17.8487	15.4105	17.4606	16.4187	15.6896	17.0714	12.7954	14.1428			0.753765	0.319248	1.50876	1.48327	Atrial natriuretic peptide receptor 2	A0A0U1RPR8
15.3061	17.6917	17.3679	16.4727	17.7983	16.9065	15.0923	16.1752	14.3293	16.297			0.944437	0.228371	1.16728	1.77596	Protocadherin beta-14	A0A140LI48
17.7877	18.8756	18.7232	17.5567	18.0817	19.0242	19.8214	19.1039	19.4823	19.1876	+	Cre-_U_Cre-_I	2.2653	0.0359841	-1.1189	-3.77474	Immunity-related GTPase family M member 2	A0A140LIF8
20.2827	19.9755	19.9886	17.6454	18.5277	20.1777	19.9454	19.713	19.8092	19.0724			0.374073	0.612825	-0.45956	-0.84512	Predicted gene 4756	A0A140LIS8
14.686	18.4051	18.2828	18.3428	18.8086	17.7723	18.5219	18.8293	18.4773	18.7469			0.446815	0.542862	-0.76448	-0.976483	Ubiquitin-conjugating enzyme E2 R2	A0A140T8I4
25.3115	25.0022	24.4697	25.1856	24.7394	24.5832	24.3451	24.7529	24.5332	24.8885			0.959094	0.223404	0.3211	1.79807	60S ribosomal protein L13a	A0A140T8K2
14.9313	18.2802	18.7172	17.9235	18.298	18.3528	18.0769	19.9173	13.2981	17.9092			0.0317189	0.969941	0.11918	0.0912104	Immunoglobulin kappa variable 1-117 (Fragment)	A0A140T8M0
19.4702	18.9624	19.1579	18.7426	20.3281	18.423	18.5142	19.5148	17.7244	18.8461			0.967917	0.220488	0.72774	1.81136	Immunoglobulin kappa variable 10-96 (Fragment)	A0A140T8M1
15.2444	17.757	17.9746	18.9565	16.7609	17.0844	18.2981	19.9968	18.4938	18.6357			0.756754	0.317656	-1.16308	-1.48795	Immunoglobulin kappa variable 12-44 (Fragment)	A0A140T8M2
14.8094	18.065	17.3507	18.8437	19.7787	16.8387	17.8276	18.8006	17.9264	18.7551			0.105822	0.893691	-0.26018	-0.283827	Immunoglobulin kappa chain variable 8-30 (Fragment)	A0A140T8M3
14.0699	16.9685	14.3481	18.4346	17.2074	16.0175	16.8904	17.0129	16.202	17.9111			0.27522	0.71493	-0.60108	-0.655377	Ig kappa chain V-V region L7 (Fragment)	A0A140T8N2
14.6982	14.1225	13.8833	16.8955	16.484	17.332	17.1068	14.9269	13.8163	17.442			0.427361	0.560485	-0.9081	-0.941927	Immunoglobulin kappa variable 6-23 (Fragment)	A0A140T8N5
14.9861	15.301	16.1497	16.3081	16.1219	14.6298	14.7915	15.4719	15.0694	17.9778			0.103094	0.896222	0.18528	0.277154	Immunoglobulin kappa chain variable 6-25 (Fragment)	A0A140T8N7
16.3796	17.6336	15.0337	16.6328	16.8148	17.4272	17.0637	16.7109	17.5024	16.8064			0.661251	0.371139	-0.60322	-1.3365	Immunoglobulin kappa variable 6-32 (Fragment)	A0A140T8N9
16.4482	12.9463	13.2336	15.5238	17.5699	15.1849	14.5438	16.4175	14.9157	13.9492			0.0509499	0.947519	0.14214	0.143684	Immunoglobulin kappa variable 6-14 (Fragment)	A0A140T8P1
15.012	16.6705	17.3396	18.169	17.9779	17.3194	16.7042	17.3813	17.8864	18.1467			0.312902	0.677406	-0.4538	-0.729476	Immunoglobulin kappa chain variable 15-103 (Fragment)	A0A140T8P3
16.2441	18.1324	18.1118	18.3923	18.2773	18.5314	17.8221	17.2208	16.889	17.1896			0.251446	0.743523	0.301	0.607327	Immunoglobulin kappa chain variable 8-24 (Fragment)	A0A140T8P5
15.9855	14.138	15.2647	17.5276	17.2831	15.5404	14.0321	14.8679	14.4116	15.1625			0.962854	0.221975	1.23688	1.80373	Immunoglobulin kappa variable 12-46 (Fragment)	A0A140T8P6
13.5096	14.8011	15.3938	15.273	17.2673	15.2738	14.024	14.8698	14.7934	15.282			0.257051	0.736904	0.40036	0.618753	Protein Igkv12-41 (Fragment)	A0A140T8Q1
25.5553	25.13	25.2289	25.2757	25.1636	25.2698	25.2938	25.0168	24.7852	24.8947			0.918265	0.23989	0.21864	1.73637	60S ribosomal protein L9	A0A140T8T4
19.4097	19.2142	19.3344	19.0312	18.9705	19.1611	18.9965	18.2282	18.8473	18.7762			1.21419	0.148865	0.39014	2.17784	Proliferating cell nuclear antigen	A0A140T8V5
19.972	19.5313	19.5306	19.5784	19.6675	19.4727	19.9135	19.6174	20.0215	19.6119			0.219519	0.774586	-0.0714401	-0.541022	Apoptosis regulator BAX	A0A1B0GSH8
16.739	15.3293	15.057	14.9967	15.9937	15.3344	13.5792	14.9993	14.2155	12.3126			1.38375	0.115544	1.53494	2.42803	BET1-like protein	A0A1B0GT05
20.797	20.9205	20.7059	20.7969	20.4271	21.4068	21.3963	21.4814	21.4814	21.2635	+	Cre-_U_Cre-_I	4.09747	0.00464706	-0.6764	-7.35056	Interferon-induced transmembrane protein 2	A0A1B0GT68
27.6649	27.7784	28.0347	28.1168	28.169	27.5672	27.3683	27.7349	27.5112	27.5243	+	Cre-_U_Cre-_I	2.14949	0.0403599	0.411581	3.58967	Glyceraldehyde-3-phosphate dehydrogenase	A0A1D5RLD8
20.3759	21.2351	21.8041	22.0141	22.0502	21.656	21.7914	22.1942	21.348	21.886			0.355105	0.631922	-0.27924	-0.809819	FAT atypical cadherin 1	A0A1L1SQU7
21.316	20.7322	19.9885	18.7919	18.8129	20.7476	20.635	19.8547	20.8339	19.2534			0.232934	0.763144	-0.33662	-0.569144	Solute carrier family 37 (glucose-6-phosphate transporter), member 4	A0A1L1SUI3
19.3586	21.4784	21.1906	21.1627	21.3338	20.9116	21.7604	21.947	21.9148	21.9694			0.968487	0.220285	-0.795821	-1.81221	Cell division cycle 5-like protein	A0A1W2P6Q8
14.1186	17.5607	16.3189	18.1041	17.199	17.1126	16.207	13.525	14.9138	14.1832			0.787882	0.300812	1.47194	1.53648	5'-nucleotidase domain-containing protein 3	A0A1W2P799
14.323	15.7851	16.6596	14.9653	17.2085	15.2016	17.0209	17.4037	15.639	17.3391			0.486358	0.504943	-0.73256	-1.04557	Eukaryotic translation initiation factor 1A	A0A1Y7VJE9
18.2762	18.842	18.6051	18.7504	17.9522	18.8254	18.8952	18.6667	18.957	18.8921			1.16805	0.160178	-0.3621	-2.10963	Ubiquitin-like protein 5	A0A1Y7VKT9
27.323	26.4074	26.3577	27.4859	27.2049	27.0924	26.737	26.8556	26.6134	27.2345			0.0670753	0.934596	0.0492004	0.186244	40S ribosomal protein S18	A0A1Y7VKY1
20.7314	20.6555	20.6763	21.0404	20.8292	20.5559	20.5193	20.6773	20.7058	20.7246			0.986009	0.214319	0.14998	1.83855	DCN1-like protein 1	A0A1Y7VP24
19.967	20.2146	20.3322	20.5733	20.778	19.8908	19.8427	20.0892	19.9532	20.1407			1.47774	0.100422	0.3897	2.56694	Kinesin family member 13B	A0A286YCV9
17.2915	16.8321	17.2566	17.3778	17.1255	17.2429	16.9826	16.2379	16.7404	16.8696			1.02002	0.202385	0.36202	1.88953	Trafficking protein particle complex 8	A0A286YCX6
23.4052	23.9057	23.7648	23.4948	23.6169	23.8643	23.9823	24.1956	24.0139	24.0243	+	Cre-_U_Cre-_I	2.16547	0.0403209	-0.3786	-3.61502	Purine nucleoside phosphorylase	A0A2I3BQH2
17.1841	18.5061	18.5274	16.6299	18.135	17.8771	18.3559	18.7012	18.6768	17.123			0.311715	0.67764	-0.3503	-0.727177	RNA binding motif protein, X-linked-like-1	A0A2I3BRL8
21.5628	19.8431	19.9104	20.1109	17.7417	22.4577	21.4298	21.4431	19.941	20.0362			0.819843	0.283525	-1.22778	-1.58595	Keratin, type II cytoskeletal 1	A0A2R8VHP3
16.8135	17.8097	19.3938	17.5477	16.9754	15.2786	14.91	15.2892	15.1111	14.8063	+	Cre-_U_Cre-_I	3.29386	0.012	2.62898	5.60324	Septin-5	A0A338P6R8
17.9498	19.2597	19.3805	19.369	19.3658	19.358	19.3383	19.4366	18.9016	18.9607			0.175441	0.822584	-0.134079	-0.445647	ABI gene family, member 3 (NESH)-binding protein	A0A338P6S8
17.9629	15.8932	15.0653	15.9087	14.8809	17.1661	15.2817	14.7558	15.5281	15.2882			0.197805	0.799852	0.33822	0.494635	28S ribosomal protein S6, mitochondrial	A0A338P7H3
25.0273	23.898	23.7676	24.165	24.7638	24.4433	23.971	24.3437	24.5651	24.0585			0.0637911	0.937734	0.0480198	0.177676	40S ribosomal protein S10	A0A3B2W864
22.6216	21.9687	22.694	22.6168	22.5114	21.9884	22.0089	22.1149	21.9882	22.2918			1.63819	0.0805817	0.40406	2.80543	60 kDa lysophospholipase	A0JNU3
14.9384	14.7335	13.7264	14.4547	14.2465	16.163	15.1808	14.0683	13.9235	14.1936			0.248939	0.745947	-0.28594	-0.602198	Rho guanine nucleotide exchange factor 37	A1IGU4
14.8915	14.5278	16.1481	16.0811	13.1809	16.1191	15.8708	16.1958	14.7195	14.6394			0.370747	0.614198	-0.54304	-0.838964	Macrophage-expressed gene 1 protein	A1L314
23.7639	24.5404	24.1874	24.3712	24.3843	24.8562	24.7253	24.8894	24.9268	24.8942	+	Cre-_U_Cre-_I	2.64464	0.0220231	-0.608939	-4.40665	Keratin, type I cytoskeletal 10	A1L317
18.6161	18.3403	18.0899	17.9661	17.6809	18.4749	17.9942	17.7041	18.025	17.9157			0.233022	0.763496	0.11588	0.569327	Sodium/hydrogen exchanger	A1L3P4
18.6841	18.5254	18.625	18.8309	18.9379	18.6374	18.8417	18.5088	18.7815	18.2081			0.420497	0.566474	0.12516	0.929638	Cullin-4B	A2A432
20.848	20.7901	20.8951	20.9237	20.9818	20.8504	20.7574	21.0274	20.9115	21.0096			0.151819	0.847782	-0.0235203	-0.392433	Pre-mRNA-splicing factor ATP-dependent RNA helicase DHX15	A2A4P0
17.0431	17.875	17.7615	18.2496	18.3133	17.3651	17.6779	18.1668	18.2228	18.3267			0.134833	0.864521	-0.10336	-0.353143	Alanyl-tRNA editing protein Aarsd1	A2A4P4
20.377	19.33	20.4202	19.7638	21.7136	21.0377	20.8766	20.8476	21.9499	20.7777			0.892882	0.251329	-0.77698	-1.69783	Serine/arginine-rich splicing factor 3	A2A4X6
21.1966	22.3415	22.4661	22.6201	22.9941	22.5771	22.9765	23.2684	23.2926	23.4399			1.31238	0.128778	-0.78722	-2.32275	Polyadenylate-binding protein 1	A2A5N3
19.6846	19.4656	19.1941	18.726	18.5843	19.2376	19.3512	19.0344	19.252	18.7144			0.0186584	0.982273	0.0129993	0.0544043	Brefeldin A-inhibited guanine nucleotide-exchange protein 2	A2A5R2
14.7449	14.9459	14.8056	15.2233	15.247	14.6673	14.4376	15.1512	14.9852	14.114			0.771164	0.309344	0.32228	1.51046	E3 ubiquitin-protein ligase SMURF2	A2A5Z6
15.1586	16.0425	17.1588	17.103	17.5235	14.5888	13.6828	17.3225	15.352	15.6023			0.912375	0.242536	1.2876	1.72744	Protein FAM171A2	A2A699
14.0297	12.7151	15.8277	16.8067	16.6115	15.3631	16.1022	16.7866	16.8755	18.0358			0.816896	0.284762	-1.4345	-1.58141	G patch domain-containing protein 8	A2A6A1
21.7741	23.3437	23.979	23.9111	24.0721	23.3602	23.7938	24.0851	23.5942	23.8404			0.304687	0.684287	-0.31874	-0.713523	Receptor-type tyrosine-protein phosphatase F	A2A8L5
21.1	20.7279	20.4247	21.7041	21.8625	22.9451	22.8408	22.6128	22.8002	22.5318	+	Cre-_U_Cre-_I	3.25815	0.0124359	-1.5823	-5.53299	Cytochrome P450 4A10	A2A8T1
18.5366	17.9031	16.4641	15.3187	14.673	14.8164	14.5051	13.6961	17.1775	14.1472			0.956514	0.224178	1.71064	1.79418	Transmembrane protein 201	A2A8U2
19.4078	19.3371	19.0556	19.1373	19.1637	19.3037	18.8997	19.0827	19.1502	19.0259			0.678598	0.361457	0.12786	1.36433	Oxysterol-binding protein-related protein 9	A2A8Z1
18.0067	15.7276	17.1993	16.6745	17.0586	17.7388	16.1774	15.0915	16.8093	14.7077			0.602572	0.412878	0.8284	1.24116	tRNA pseudouridine synthase-like 1	A2ADA5
21.3458	21.5306	21.4842	21.6313	21.7109	21.442	21.2189	21.4038	21.5306	21.6243			0.486542	0.504835	0.09664	1.04589	Protein DDI1 homolog 2	A2ADY9
15.348	15.0934	14.7983	14.9265	14.8353	18.7266	14.9351	17.4434	13.5205	17.5496			0.760292	0.315806	-1.43474	-1.49348	Predicted gene 5938	A2AEN9
16.6127	13.9828	15.2058	14.7023	14.2309	15.4157	16.7885	16.7609	15.7616	16.0383			1.25251	0.14079	-1.2061	-2.23443	Cytokine receptor common subunit gamma	A2AGH5
19.8674	19.6712	19.2103	19.4372	19.2281	18.962	19.2203	18.7142	19.3197	18.6524			1.61414	0.0834937	0.50912	2.76954	Cytoskeleton-associated protein 5	A2AGT5
17.4082	16.0082	14.8341	15.0559	16.2504	14.2594	14.087	14.6025	14.1407	15.0036			1.78927	0.0663763	1.49272	3.03259	NADH dehydrogenase (ubiquinone) complex I, assembly factor 6	A2AIL4
14.8663	15.9786	14.9936	15.1009	15.2224	15.7829	14.449	15.3976	15.1464	15.2351			0.0360056	0.966175	0.0301596	0.103078	Protein virilizer homolog	A2AIV2
15.7966	15.1092	15.6462	15.3766	16.2801	16.445	17.4359	16.775	17.8806	17.9003	+	Cre-_U_Cre-_I	2.7827	0.0189352	-1.64562	-4.64785	MAP7 domain-containing protein 1	A2AJI0
22.4469	22.4048	22.3885	22.4469	22.2912	22.0882	22.2316	22.2893	22.1606	22.2563	+	Cre-_U_Cre-_I	2.48685	0.027403	0.19046	4.13863	FGGY carbohydrate kinase domain-containing protein	A2AJL3
17.2731	17.0066	16.6515	16.5139	16.593	16.4347	16.9548	16.7855	16.99	17.0304			0.0624716	0.937866	-0.0314594	-0.17422	Pre-mRNA-splicing factor CWC22 homolog	A2AK42
17.3318	17.3278	16.8853	15.2877	16.7931	17.1785	17.0308	16.8413	16.8797	16.3904			0.132901	0.866089	-0.138999	-0.348615	Focadhesin	A2AKG8
21.212	20.9297	21.1748	20.9597	20.8022	20.4667	20.7732	20.9645	20.6514	20.9087			1.23898	0.144141	0.26278	2.21445	Acyl-coenzyme A amino acid N-acyltransferase 1	A2AKK5
15.9681	16.5549	15.6306	16.138	16.4169	15.5158	15.9644	15.4738	16.2259	16.9472			0.141266	0.857467	0.11628	0.368129	Tyrosine-protein phosphatase non-receptor type 3	A2ALK8
19.7791	19.2464	19.3843	18.9371	18.5729	19.1164	19.0321	18.9131	18.9417	18.5712			0.577526	0.431409	0.269061	1.19983	DnaJ homolog subfamily C member 25	A2ALW5
20.7264	20.8102	20.3478	20.379	20.4235	20.4385	20.5045	20.2883	20.5707	20.1691			0.569313	0.436721	0.14316	1.18619	E3 ubiquitin-protein ligase UBR4	A2AN08
15.759	15.1021	14.6503	15.3283	15.5328	15.1994	13.356	13.7344	14.5201	14.3884			1.61767	0.0831523	1.03484	2.7748	Midasin	A2ANY6
17.538	17.9971	14.1851	18.3089	17.9215	13.9213	13.6233	14.1712	14.1861	16.5491			1.71472	0.0722361	2.69992	2.92012	Kelch domain-containing protein 7A	A2APT9
15.6281	14.4873	16.5509	15.1026	13.7094	17.5287	16.9468	16.9241	15.8532	14.7808			1.03115	0.199599	-1.31106	-1.90617	Formin-like protein 2	A2APV2
15.5856	14.3909	15.4633	16.2736	14.517	17.2631	17.7733	17.8313	17.641	17.7568	+	Cre-_U_Cre-_I	3.75425	0.007125	-2.40702	-6.56282	Tubulin beta-1 chain	A2AQ07
14.8837	15.9959	16.0573	15.2697	16.7028	14.5108	17.2483	15.8112	16.2718	16.9687			0.275281	0.714995	-0.38028	-0.655499	RNA polymerase-associated protein RTF1 homolog	A2AQ19
15.2217	16.9026	15.5015	14.5641	14.9548	13.3343	13.4713	16.3491	15.3523	16.1466			0.275492	0.715114	0.49822	0.655921	Sickle tail protein	A2AQ25
22.7877	22.6648	23.0032	22.8337	22.4258	22.2874	22.5923	22.6183	22.1373	22.5908			1.20802	0.150678	0.297821	2.16873	Myosin-11	A2AQP0
14.0023	14.4696	15.5372	17.3948	17.3136	14.9743	16.6988	17.5217	17.0115	17.1804			0.530736	0.46684	-0.93384	-1.12147	Peptidyl-prolyl cis-trans isomerase G	A2AR02
19.7043	20.9867	21.3761	21.6546	21.6036	20.8357	21.1033	21.3346	20.9476	21.3999			0.0560752	0.943383	-0.0591599	-0.157347	Integrin alpha-8	A2ARA8
14.1949	18.3734	19.0371	19.0113	19.5013	17.8882	18.6332	18.7331	17.7737	18.602			0.114122	0.885913	-0.30244	-0.303959	Leucine-rich repeat-containing G-protein coupled receptor 4	A2ARI4
17.6881	18.5342	18.0631	17.9918	19.0383	18.9617	18.6105	19.2163	19.1656	19.3557			1.7435	0.0703158	-0.798859	-2.96345	Inositol hexakisphosphate and diphosphoinositol-pentakisphosphate kinase 1	A2ARP1
15.7698	15.6297	14.3751	13.8517	17.0707	16.3354	16.8246	15.4792	13.7865	14.3168			0.00379545	0.996082	-0.00910015	-0.011251	Low-density lipoprotein receptor-related protein 2	A2ARV4
14.8553	18.5046	19.4325	20.2672	19.4666	19.3722	19.4346	19.8157	19.1697	19.885			0.499831	0.493678	-1.0302	-1.06879	Fibrous sheath-interacting protein 2	A2ARZ3
15.7083	16.3661	14.5643	18.4483	17.8833	17.7309	16.5697	17.6532	17.7683	18.2779			0.650623	0.3783	-1.00594	-1.31938	Expressed sequence AI182371	A2AS37
21.6126	21.3532	21.6308	21.8169	21.6502	21.4879	21.1666	21.2237	21.574	21.54			1.0283	0.19992	0.214301	1.90191	Agmatinase, mitochondrial	A2AS89
20.5888	22.1353	22.6601	22.7604	23.024	22.6577	22.7927	23.0235	22.5489	22.9921			0.624984	0.39831	-0.56926	-1.27781	Agrin	A2ASQ1
19.1361	17.3657	18.1125	18.2635	19.3546	14.9189	13.8498	14.1325	14.7842	15.4692	+	Cre-_U_Cre-_I	4.45518	0.00365217	3.81556	8.24701	Titin	A2ASS6
19.0445	19.2364	18.5295	18.6718	17.4866	18.5307	18.2366	16.751	17.8849	18.1013			0.832612	0.27797	0.69286	1.60562	Calcium-binding mitochondrial carrier protein SCaMC-2	A2ASZ8
18.1146	17.7654	17.968	17.6459	17.7829	18.1508	17.3631	16.3586	17.1047	17.3301			1.08684	0.18251	0.5939	1.98919	UPF2 regulator of nonsense transcripts homolog (Yeast)	A2AT37
21.2682	20.9451	20.4574	20.8502	20.5874	20.3279	19.5328	19.8755	20.0955	20.09	+	Cre-_U_Cre-_I	2.57918	0.0241205	0.83732	4.29451	Probable 2-oxoglutarate dehydrogenase E1 component DHKTD1, mitochondrial	A2ATU0
17.6482	18.7144	18.8735	19.6087	19.4953	19.0684	18.8179	18.9599	18.382	19.4833			0.0681031	0.933287	-0.0742798	-0.188915	Sushi, von Willebrand factor type A, EGF and pentraxin domain-containing protein 1	A2AVA0
17.9313	18.2684	18.1026	18.3119	18.694	18.2494	18.3322	18.3775	18.3378	18.36			0.219016	0.774612	-0.0697399	-0.539959	Rab GTPase-activating protein 1	A2AWA9
17.2137	17.38	17.1806	17.5434	17.1934	16.698	17.524	17.2845	17.7283	16.722			0.20186	0.796589	0.110859	0.503381	Rho guanine nucleotide exchange factor 10-like protein	A2AWP8
14.8142	16.8538	16.3228	16.7199	14.535	14.5423	14.0578	15.2477	14.7143	11.9998			1.31873	0.127725	1.73676	2.33211	Collagen alpha-4(VI) chain	A2AX52
21.1252	21.1296	21.5706	20.6946	20.8745	21.4505	21.1259	21.4022	21.9694	21.858			1.26413	0.138188	-0.4823	-2.25157	Adenylyltransferase and sulfurtransferase MOCS3	A2BDX3
17.2725	15.9745	16.8871	17.1594	16.8698	17.2996	17.0699	16.9425	17.0707	17.1952			0.576478	0.432132	-0.28292	-1.19809	Ribosomal biogenesis protein LAS1L	A2BE28
14.1183	16.3998	15.4932	14.4866	14.8447	14.8825	16.9356	16.1227	16.554	14.8055			0.661002	0.371044	-0.79154	-1.3361	AT-rich interactive domain-containing protein 1A	A2BH40
22.792	23.8355	24.2058	25.6106	25.7899	25.7956	25.594	26.2407	26.8197	26.2942			1.65383	0.0786572	-1.70208	-2.82881	Major urinary protein 18	A2BIM8
20.0517	21.6127	20.9586	21.8441	21.8883	22.0608	21.5509	21.9677	22.3931	22.3925			1.16583	0.160536	-0.80192	-2.10634	Major urinary protein 2	A2BIN1
15.5184	9.75031	14.5123	15.809	14.48	15.9662	13.0273	13.5298	11.724	13.975			0.106153	0.893846	0.369542	0.284635	Kalirin	A2CG49
15.443	16.9541	16.9622	16.494	16.6535	16.8398	17.0799	17.0481	16.9816	16.7903			0.807136	0.290059	-0.44658	-1.56632	UHRF1-binding protein 1-like	A2RSJ4
14.6459	16.3472	15.8272	14.5077	15.628	14.8206	14.8075	14.7481	14.5512	14.6661			1.01687	0.203433	0.6725	1.88482	DENN domain-containing protein 5B	A2RSQ0
16.293	16.4418	16.9588	16.5582	16.5082	16.2066	17.1677	17.4325	16.7818	16.3205			0.393315	0.5923	-0.22982	-0.880463	TRMT1-like protein	A2RSY6
14.6853	17.2653	18.2253	17.1959	18.1942	16.9127	17.593	17.3821	17.1493	17.8804			0.157447	0.8405	-0.2703	-0.405258	Serine protease HTRA2, mitochondrial	A2RT60
15.2597	13.5584	14.7647	14.1174	15.4116	14.7667	15.9417	16.3752	16.9552	15.9557			1.60017	0.085547	-1.37654	-2.74871	Arginine/serine-rich coiled-coil protein 2	A2RTL5
18.3648	18.7323	18.5184	18.9947	18.8674	18.5775	18.486	18.6588	18.6293	18.33			0.599668	0.41431	0.1592	1.23639	TBC1 domain family member 8B	A3KGB4
15.7987	16.8706	16.0366	16.7442	17.1692	16.8972	17.3209	17.2631	16.4531	17.1931			0.856911	0.26651	-0.50162	-1.64292	Ral GTPase-activating protein subunit alpha-2	A3KGS3
22.4352	22.3591	22.7081	22.6071	22.8179	22.662	22.6885	22.9656	22.7389	22.9804			1.11446	0.175137	-0.2216	-2.03021	Tetratricopeptide repeat protein 38	A3KMP2
17.5549	19.0024	18.2685	18.9836	19.898	19.291	18.4518	19.0398	17.7423	18.2405			0.151206	0.848512	0.1884	0.391031	Collagen alpha-5(VI) chain	A6H584
15.0315	14.7369	14.8802	14.7987	15.3981	15.9466	15.5918	15.9485	15.5628	16.3294	+	Cre-_U_Cre-_I	2.94568	0.0164167	-0.90674	-4.94129	Methionine synthase	A6H5Y3
16.3181	16.9231	16.0852	15.6046	15.3464	14.0501	14.7607	14.2342	12.9787	13.0698	+	Cre-_U_Cre-_I	3.0099	0.0157117	2.23678	5.05967	Exocyst complex component 6B	A6H5Z3
19.2808	19.3257	19.144	19.2546	18.7239	18.6131	18.3349	18.3001	18.4115	18.6237	+	Cre-_U_Cre-_I	3.154	0.0131915	0.68914	5.33128	Mitochondrial intermediate peptidase	A6H611
17.0329	16.7094	17.3356	17.671	17.5184	17.5782	16.4052	17.4247	17.3874	17.9641			0.119715	0.88103	-0.0984596	-0.317386	Protein-glutamate O-methyltransferase	A6H630
18.3177	18.4924	18.2248	17.7682	17.973	18.137	17.2721	18.2724	18.2287	18.2825			0.201766	0.796407	0.11668	0.50318	Rab GTPase-activating protein 1-like	A6H6A9
19.6417	21.0546	21.5955	21.8668	21.9549	21.382	21.5602	22.0343	21.4898	21.9803			0.487191	0.50431	-0.466619	-1.04701	Multimerin-2	A6H6E2
17.8878	18.6925	17.5299	18.2275	17.8993	18.7024	17.6337	13.4568	18.2941	17.8979			0.390166	0.595029	0.85042	0.874709	Tetratricopeptide repeat protein 23-like	A6H6E9
18.6995	18.3017	18.8707	15.5078	14.3127	14.8753	14.3336	15.2785	14.677	13.7624			1.52501	0.0934713	2.55312	2.63698	Cytochrome P450, family 2, subfamily b, polypeptide 13	A6H6J2
18.1684	17.6622	18.1535	18.2549	18.111	17.1868	18.2608	18.5672	17.9305	18.2215			0.0505903	0.947797	0.0366402	0.14272	DENN domain-containing protein 4C	A6H8H2
19.2878	19.0281	18.3474	16.8166	17.1464	19.3963	18.9931	18.5705	19.0068	18.1348			0.631828	0.393459	-0.695039	-1.28894	Probable C-mannosyltransferase DPY19L1	A6X919
19.761	21.2456	21.1795	22.6608	21.7958	24.0672	23.7502	24.1749	23.3361	24.2639	+	Cre-_U_Cre-_I	3.05939	0.0141767	-2.58992	-5.15199	Inter alpha-trypsin inhibitor, heavy chain 4	A6X935
25.1592	25.7448	26.0129	25.8858	26.1661	25.7597	25.7253	26.0459	25.7092	26.0358			0.1227	0.878146	-0.0614204	-0.324507	Fructose-bisphosphate aldolase C	A6ZI46
16.0756	16.0285	17.708	17.5884	17.8835	15.8496	14.4944	15.4994	17.6221	17.7587			0.504419	0.489068	0.81196	1.07666	Ethanolamine kinase 2	A7MCT6
15.0049	16.9953	13.8817	18.8708	18.7128	19.7582	20.1611	20.0789	19.9718	19.8233			1.95358	0.0530229	-3.26556	-3.28359	6-phosphofructo-2-kinase/fructose-2, 6-biphosphatase 3 splice variant 2	A7UAK5
27.5796	29.024	29.5248	29.239	29.441	29.1978	30.7485	29.8842	30.1004	29.9695			1.32917	0.125448	-1.0184	-2.34752	Beta-globin	A8DUK4
17.8801	17.6267	19.3441	23.3225	23.6993	22.9377	22.695	23.6582	24.394	23.6085			1.28817	0.133335	-3.08414	-2.28703	Major urinary protein 1	A9R9W0
16.4941	16.601	17.6561	17.4241	17.6901	16.8469	16.733	17.5947	17.0385	17.6196			0.00692046	0.993555	0.00653992	0.0204421	Receptor-type tyrosine-protein phosphatase S	B0V2N1
21.6388	21.1633	20.6369	21.0007	20.7463	21.134	20.4309	20.0754	20.8348	20.4056			0.964562	0.221531	0.46106	1.80631	CDGSH iron-sulfur domain-containing protein 3, mitochondrial	B1AR13
18.6513	15.1144	15.927	17.6412	17.8089	17.9536	14.7922	16.4608	17.5044	20.2801			0.125868	0.873963	-0.36966	-0.332031	Myosin-6	B1AR69
15.3395	13.8817	14.8429	14.9611	15.9454	16.6239	14.2969	14.7278	17.1604	15.9845			0.571893	0.435026	-0.76458	-1.19048	Vacuolar protein sorting 13D	B1ART2
17.9101	18.3044	18.4468	19.0615	18.5144	18.6649	18.7552	18.8477	19.1727	19.0969			1.22239	0.146916	-0.46004	-2.18995	Eukaryotic translation initiation factor 2B, subunit 3	B1AUN2
15.7104	15.6879	16.357	14.9005	14.6446	15.0535	16.1777	15.9818	15.9909	13.9511			0.0191971	0.982066	0.0290798	0.0559424	Uracil phosphoribosyltransferase homolog	B1AVZ0
21.6091	20.8186	19.7115	20.5804	20.0961	21.4385	21.0103	20.9992	20.6912	20.4948			0.462982	0.527436	-0.36366	-1.00491	Protein NipSnap homolog 3B	B1AWZ3
15.3396	13.6443	13.674	15.1547	12.564	15.4136	14.3175	16.4579	15.2114	14.9574			1.03458	0.198601	-1.19624	-1.91129	Transcriptional repressor NF-X1	B1AY10
18.9692	18.9016	18.764	19.0385	18.5216	18.9549	18.9782	18.8466	19.1264	18.843			0.491326	0.50091	-0.11084	-1.05415	Ubiquitin carboxyl-terminal hydrolase 24	B1AY13
16.9289	16.9773	15.6084	16.0201	14.8352	16.9112	17.189	14.2757	17.0197	15.9469			0.10704	0.893525	-0.194519	-0.286796	Transmembrane protein 245	B1AZA5
18.5217	18.8215	18.5093	18.426	18.0153	18.9983	19.0294	18.8432	19.0837	18.7453			1.99014	0.0511544	-0.48122	-3.34009	THO complex subunit 2	B1AZI6
14.4325	12.7301	13.8949	14.502	17.3691	17.1363	16.7528	16.8241	15.6993	15.8939			1.29851	0.131176	-1.87556	-2.30229	UHRF1 (ICBP90)-binding protein 1	B2KF50
18.0611	18.1258	17.9074	18.0244	18.1104	17.7482	18.0269	18.6423	18.9357	18.1283			0.543546	0.456935	-0.25046	-1.14308	Coiled-coil-helix-coiled-coil-helix domain-containing protein 2	B2RPU8
14.879	18.2812	18.9558	19.1025	19.4199	17.9207	18.7618	18.8372	18.4355	18.848			0.204168	0.793044	-0.43296	-0.508344	Multimerin-1	B2RPV6
19.0323	18.6139	18.8877	18.4422	18.7956	19.1001	19.283	19.3854	19.2764	19.3166	+	Cre-_U_Cre-_I	2.73084	0.0205115	-0.51796	-4.55647	CAD protein	B2RQC6
16.8445	16.6311	17.0354	17.6663	16.2467	17.014	16.8953	16.8332	16.7721	15.4885			0.336991	0.652241	0.28418	0.775653	Rho GTPase-activating protein 42	B2RQE8
16.5551	15.6898	14.9587	14.925	16.1992	15.3015	15.7579	15.421	14.4616	13.3172			0.756931	0.317917	0.81372	1.48822	3'-5' RNA helicase YTHDC2	B2RR83
16.0171	17.4433	16.9818	15.298	17.5754	15.7072	17.1092	17.2126	17.4549	17.9221			0.312711	0.677336	-0.41808	-0.729107	OTU domain-containing protein 4	B2RRE7
23.2624	23.566	23.3032	23.6378	23.3759	23.456	23.7093	23.3436	23.6029	23.4837			0.419964	0.566984	-0.0900394	-0.928684	Guanine nucleotide-binding protein G(i) subunit alpha-2	B2RSH2
23.0651	22.2658	21.9036	19.4994	19.3996	20.7794	20.6882	20.622	20.7399	20.0901			0.374298	0.612809	0.64278	0.845535	UDP-glucuronosyltransferase	B2RT14
24.8594	25.022	24.7894	23.3366	23.0299	23.0575	23.115	22.8154	23.3161	22.7675			1.5984	0.0856153	1.19316	2.74607	MCG14908, isoform CRA_b	B2RT89
15.1336	17.8164	18.2727	18.6575	18.5042	18.3604	18.9169	19.1789	18.5742	19.0209			0.891248	0.25192	-1.13338	-1.69534	Receptor-type tyrosine-protein phosphatase beta	B2RU80
15.1998	15.3833	16.6657	15.2127	14.4988	16.0688	16.6415	14.6755	16.2157	17.0127			0.684733	0.358508	-0.73078	-1.37413	OTU domain-containing protein 7B	B2RUR8
19.2997	19.1391	19.7576	20.0896	19.8576	20.4979	20.0674	19.9071	19.3187	19.7057			0.475285	0.516264	-0.270641	-1.02637	Canalicular multispecific organic anion transporter 2	B2RUS7
17.4233	17.038	16.0043	15.4376	14.2007	15.9115	14.0217	14.8231	13.3478	14.2224			1.2016	0.151973	1.55548	2.15925	Bile salt sulfotransferase 2	B2RVI8
13.97	12.8748	14.1726	16.3806	15.5134	15.2912	14.8475	14.7921	15.1596	14.159			0.161589	0.835653	-0.2676	-0.414635	Histone acetyltransferase p300	B2RWS6
19.362	19.5138	19.432	19.344	19.3012	19.6825	19.4983	19.3747	19.2019	19.3938			0.179067	0.818508	-0.0396408	-0.453678	Canalicular multispecific organic anion transporter 2	B2RX12
14.3514	13.5527	14.8509	13.7694	16.7072	15.7051	14.4575	14.0609	14.6191	13.9993			0.0427335	0.958944	0.0779398	0.121504	Terminal uridylyltransferase 4	B2RX14
18.9843	19.1006	18.904	19.3268	18.9943	19.2162	18.862	18.8701	18.8307	18.775			0.708484	0.346734	0.1512	1.41192	Trafficking protein particle complex subunit 11	B2RXC1
21.6621	22.1887	23.1241	21.6969	22.1928	21.4233	22.4255	22.1079	22.3905	21.4623			0.255341	0.73915	0.21102	0.615275	Heterogeneous nuclear ribonucleoprotein A1	B2RXM2
16.7571	15.0147	16.8098	15.3037	15.5395	16.199	16.9882	17.3922	17.06	15.848			0.902925	0.246581	-0.81252	-1.7131	Ppfia1 protein	B2RXQ2
24.4322	25.4095	25.6646	25.6417	25.776	25.0133	24.9942	25.0871	24.5894	24.6596			1.05559	0.192304	0.51608	1.94266	Plexin-B2	B2RXS4
23.5666	22.7606	23.1168	21.383	21.5241	22.5276	22.257	22.0078	22.318	22.2111			0.184195	0.814282	0.20592	0.464977	Cytochrome P450 2A4	B2RXZ2
15.1203	13.9505	13.6995	14.1493	13.4408	15.0927	14.2809	14.4244	14.3619	14.6503			0.775839	0.30609	-0.48996	-1.51774	Dedicator of cytokinesis protein 5	B2RY04
18.7786	19.4534	19.5675	19.3771	19.7839	19.3967	19.6978	19.8912	19.9124	19.9437			1.03521	0.198309	-0.37626	-1.91223	RNA-binding protein 25	B2RY56
18.4034	20.0626	20.4033	22.0173	21.3042	22.8987	22.5017	22.7015	22.523	23.0262	+	Cre-_U_Cre-_I	2.20931	0.0385075	-2.29206	-3.68486	Maltase-glucoamylase	B5THE2
14.8252	14.7816	14.1812	20.4023	20.7677	20.2419	19.8783	20.6991	21.1231	20.248			1.30775	0.130035	-3.44648	-2.31592	Major urinary protein 17	B5X0G2
19.4037	19.088	18.0491	19.3921	18.9284	19.2269	18.8919	18.9026	19.137	18.7745			0.0187571	0.982257	-0.0143196	-0.054686	Xaa-Pro aminopeptidase 3	B7ZMP1
17.726	17.8251	16.7765	17.7984	17.7982	18.532	17.2007	16.8068	16.5949	15.9463			0.575387	0.432507	0.5687	1.19628	RIKEN cDNA 2310061I04 gene	B8JJ69
18.7831	20.1789	20.1829	21.6382	20.9373	22.4103	22.4737	22.9319	22.2835	23.0728	+	Cre-_U_Cre-_I	2.74558	0.0200795	-2.29036	-4.58234	Complement factor B	B8JJN0
20.8698	22.6607	22.4678	22.4746	22.6914	22.0344	22.3941	22.3679	22.0146	22.1212			0.0463657	0.953929	0.0464195	0.131351	Integrin alpha-9	B8JK39
15.9432	14.1608	14.4341	15.3655	14.8771	14.6471	15.4332	15.648	15.0135	14.8374			0.168906	0.829156	-0.1597	-0.431084	Queuine tRNA-ribosyltransferase accessory subunit 2	B8ZXI1
15.729	16.4532	14.8054	14.3089	13.8888	16.3117	15.8504	14.4313	16.6407	15.3521			0.528926	0.467278	-0.68018	-1.1184	PDZ domain-containing protein 8	B9EJ80
17.0345	16.6135	17.4285	17.4021	17.0364	18.6474	17.2141	17.7399	17.3603	17.153			0.867461	0.262936	-0.51994	-1.65906	Oxysterol-binding protein-related protein 8	B9EJ86
28.4398	27.0977	27.733	27.4232	27.2306	26.6579	26.2412	26.3563	26.6894	26.0718	+	Cre-_U_Cre-_I	2.65443	0.0218997	1.18154	4.42354	Histone H2A type 1-B	C0HKE1
19.194	19.1291	19.1032	19.0601	18.7925	19.1589	19.042	19.5489	19.1345	19.1776			0.704098	0.348707	-0.1566	-1.40496	Ribonuclease T2-A	C0HKG5
14.5306	15.8489	16.2322	16.209	16.5386	16.8734	17.9773	18.2491	16.2503	17.0292			1.60312	0.0849702	-1.404	-2.75311	Angiotensin-converting enzyme	D0G895
14.999	15.5576	17.9909	14.4952	14.9369	16.6775	16.335	13.9501	16.3938	16.9796			0.234021	0.762861	-0.47128	-0.571405	Interferon-activable protein 205-B	D0QMC3
15.1081	14.2171	14.7106	14.8516	15.3328	16.6947	13.702	13.9428	14.8417	13.2836			0.224907	0.770839	0.35108	0.552363	Metaxin 3	D3YTP3
22.2271	22.1665	22.2375	22.0786	22.2983	22.3499	22.3359	22.4578	22.4838	22.6581	+	Cre-_U_Cre-_I	2.22391	0.0376926	-0.2555	-3.70822	Proteasome subunit beta type-3	D3YUM8
15.7949	17.6587	17.1756	16.6424	17.3379	17.4116	17.1206	15.0505	17.0121	15.3148			0.409555	0.578027	0.53998	0.909944	Exocyst complex component 3-like 2	D3YUP5
15.6818	14.3908	15.1653	20.0763	19.2676	19.754	19.8891	20.1706	18.5877	20.145			1.3329	0.124819	-2.79292	-2.35301	Complement component 7	D3YXF5
16.2994	15.6552	16.0062	15.2992	14.9676	14.3524	14.0384	15.4616	14.6184	15.1169			1.53298	0.0923579	0.92798	2.6488	Family with sequence similarity 84, member B	D3YXJ5
15.525	17.8836	18.1678	14.4968	14.5044	17.8781	18.6428	18.5326	18.0587	18.6			1.58189	0.0875019	-2.22692	-2.72148	Scaffold attachment factor B1	D3YXK2
16.5217	14.3877	14.1287	15.4059	15.7523	17.2961	17.5457	17.149	17.4106	17.3562	+	Cre-_U_Cre-_I	2.83187	0.0183043	-2.11226	-4.73535	Rho guanine nucleotide exchange factor (GEF) 26	D3YYY8
15.7038	16.5147	16.663	15.6111	16.4692	16.3827	16.9645	16.9438	17.0534	17.2032			1.59624	0.0858036	-0.71716	-2.74285	Coiled-coil domain-containing protein 6	D3YZP9
20.9101	20.9651	20.7612	21.1241	20.732	21.07	21.0353	21.1674	21.3724	21.2474			1.75327	0.0697149	-0.28	-2.97817	Transmembrane p24-trafficking protein 7	D3YZZ5
17.5734	18.6265	18.6807	14.9402	19.3248	19.1223	18.4137	18.5833	19.4364	18.5865			0.608758	0.409304	-0.99932	-1.25131	DEAD (Asp-Glu-Ala-Asp) box polypeptide 23	D3Z0M9
16.0785	15.1587	17.7772	14.3929	15.9941	14.5688	16.0211	18.2058	14.5659	17.9699			0.15395	0.844586	-0.386019	-0.3973	Carboxylic ester hydrolase	D3Z298
17.9662	20.0505	20.6412	19.8655	19.9964	19.8226	19.9359	20.5012	19.8629	20.579			0.405607	0.581756	-0.43636	-0.902805	Tropomyosin 3, related sequence 7	D3Z2H9
21.344	20.5593	20.8755	19.4769	19.6201	20.8393	20.6882	20.1819	20.8754	19.7143			0.0721927	0.92872	-0.0846603	-0.199497	Cytochrome P450 3A25	D3Z2W7
17.1068	18.312	18.0112	15.1491	17.495	17.0954	17.6519	18.1301	18.7371	18.3107			0.598269	0.415511	-0.77022	-1.23409	Tripartite motif-containing 12C	D3Z3L3
11.7001	13.9756	16.2347	15.6442	14.7831	14.941	13.8829	13.5962	15.8095	15.7493			0.137256	0.862715	-0.32824	-0.358802	Heterogeneous nuclear ribonucleoprotein H3	D3Z3N4
22.1618	22.4854	22.012	24.0398	23.6654	23.2258	23.5238	23.7629	22.9867	23.9357			0.685853	0.357703	-0.6141	-1.37592	Serine protease inhibitor A3K	D3Z450
14.7698	15.1739	16.3422	14.4287	14.6096	20.0103	19.1956	19.7264	18.8408	19.4265	+	Cre-_U_Cre-_I	5.37955	0.00247619	-4.37508	-10.9915	Serine protease inhibitor A3M	D3Z451
19.0162	17.4651	17.2206	17.7163	17.8214	16.0648	17.0672	15.4537	18.0344	16.9459			1.15968	0.161409	1.13472	2.09724	Polyadenylate-binding protein 2	D3Z5F7
12.9023	14.7334	16.2842	15.5342	16.3745	15.8459	15.0746	13.728	13.5321	14.4293			0.369602	0.615816	0.64374	0.836842	Carboxylic ester hydrolase	D3Z5G7
14.9446	15.1166	16.0137	14.971	13.2866	16.7073	16.5556	16.4938	15.4613	15.6158			1.45918	0.103088	-1.30026	-2.53947	Bridging integrator 2	D3Z6Q9
20.5596	19.0427	20.6894	20.0644	19.779	19.8124	18.8454	19.4632	19.4948	19.8885			0.770025	0.309612	0.52616	1.50868	Glutaminase kidney isoform, mitochondrial	D3Z7P3
19.799	19.0655	18.9022	19.5622	18.8952	19.1014	18.8073	17.7188	19.252	18.8688			0.774211	0.306756	0.49516	1.51521	Acyl-Coenzyme A dehydrogenase family, member 12	D3Z7X0
19.6417	19.3258	19.3071	19.0979	19.2132	19.1223	19.0704	18.8241	19.1254	18.9108			1.63986	0.0805269	0.30654	2.80793	DnaJ heat shock protein family (Hsp40) member C13	D4AFX7
19.0903	18.546	18.3038	17.9581	17.7516	19.0764	18.8521	18.2753	18.4778	18.1534			0.356425	0.630577	-0.23704	-0.812293	Peroxisomal membrane protein 11B	D6RFQ2
18.2728	18.3901	18.5393	18.2098	18.358	18.152	18.3773	18.5391	18.0978	18.4266			0.134145	0.865341	0.0354404	0.351533	Cap-specific mRNA (nucleoside-2'-O-)-methyltransferase 1	E0CXC2
14.459	15.7776	14.2125	14.4906	14.8373	15.1343	15.9373	14.4774	15.485	16.0625			0.874931	0.258975	-0.6639	-1.67047	Maestro heat-like repeat family member 1	E0CZ22
15.4845	15.0125	16.3521	17.2979	17.3258	15.6786	16.505	17.1395	16.6767	14.266			0.133755	0.86542	0.2414	0.350617	Ankyrin repeat domain-containing protein 17	E9PUR0
22.776	23.8346	24.201	25.5532	24.6485	26.4017	26.0503	26.1953	25.6165	26.4185	+	Cre-_U_Cre-_I	2.41643	0.0307981	-1.9338	-4.02147	Fibrinogen alpha chain	E9PV24
22.0192	22.1509	22.0831	21.7396	21.835	21.5447	21.6967	21.7945	22.0599	21.9789			0.603948	0.412401	0.150619	1.24342	Carboxylic ester hydrolase	E9PV38
18.0154	17.6017	18.1084	17.1492	17.2773	17.6493	20.1605	19.7624	19.7858	20.2816	+	Cre-_U_Cre-_I	2.19869	0.0386814	-1.89752	-3.66789	Interferon-induced protein with tetratricopeptide repeats 3	E9PV48
16.0999	16.4998	16.9755	16.4835	16.8579	17.0045	17.6888	20.1012	20.9032	20.1221			1.97214	0.052076	-2.58064	-3.31224	Alpha-amylase 1	E9PV85
20.9947	20.7208	20.4581	20.0708	20.2937	20.5248	20.6379	20.3974	20.7806	20.2864			0.0338174	0.967555	-0.0177998	-0.097033	eIF-2-alpha kinase activator GCN1	E9PVA8
15.0964	13.3091	13.2845	15.4766	12.9249	17.1603	14.4703	14.5132	12.8352	16.5285			0.548873	0.452434	-1.0832	-1.15203	Tetratricopeptide repeat protein 17	E9PVB5
17.3791	18.3263	18.5128	17.9565	18.601	18.2731	18.7486	18.8873	18.8747	19.0031			1.32488	0.12633	-0.60222	-2.34119	Golgi autoantigen, golgin subfamily b, macrogolgin 1	E9PVZ8
15.8475	14.8472	15.5149	15.335	14.1386	15.7635	15.0884	15.8892	14.889	15.4185			0.335504	0.65417	-0.27308	-0.772828	Disabled homolog 2-interacting protein	E9PW37
22.9598	22.742	22.226	21.9651	21.6714	22.6441	22.6039	22.0351	22.6168	21.7074			0.00954253	0.991091	-0.00860023	-0.0281046	Protein transport protein Sec61 subunit beta	E9PW43
22.7402	24.0523	23.8918	24.4167	24.795	23.9265	23.7382	23.8384	23.4906	23.5842			0.318745	0.670496	0.26362	0.740757	Collagen, type VI, alpha 3	E9PWQ3
16.855	15.8085	15.7879	16.6393	16.0972	14.0498	14.5305	14.2064	15.166	13.6992	+	Cre-_U_Cre-_I	3.38123	0.0109333	1.9072	5.77753	Disco-interacting protein 2 homolog C	E9PWR4
22.2681	21.6146	21.611	21.5876	21.5962	21.9435	21.6386	21.6306	21.5369	21.3765			0.28754	0.703221	0.110281	0.679869	Spectrin beta chain, erythrocytic	E9PX29
14.866	15.9477	14.6266	15.7175	14.3161	14.6083	15.1385	15.6352	15.4592	15.6675			0.226674	0.76903	-0.20696	-0.556071	Solute carrier family 4 (anion exchanger), member 1, adaptor protein	E9PX68
21.9828	21.4629	21.8506	21.962	21.9938	21.4225	21.2015	21.2705	21.2147	21.2155	+	Cre-_U_Cre-_I	3.19306	0.0129944	0.585479	5.40638	Signal recognition particle 54 kDa protein	E9PXC0
23.9705	23.414	22.6047	15.5577	15.1519	16.8734	15.7359	14.314	16.0587	15.6094			1.22922	0.145778	4.42148	2.20005	Cytochrome P450, family 2, subfamily c, polypeptide 69	E9PXC3
22.3758	22.1348	21.4894	20.097	19.6373	20.9641	20.9214	19.5077	20.6292	20.1838			0.55078	0.451699	0.70562	1.15523	UDP-glucuronosyltransferase 1-9	E9PXN7
18.5711	18.8394	18.8566	19.4941	19.2962	19.4321	19.172	19.4979	18.9383	19.1026			0.518187	0.476826	-0.2171	-1.10017	Ubiquitin-conjugating enzyme E2 variant 1	E9PY39
19.3638	19.0765	18.8188	19.326	18.9774	19.1563	18.6039	18.7402	18.5744	18.4785			1.46419	0.102401	0.40184	2.54689	Family with sequence similarity 98, member C	E9PYD1
16.7731	15.5791	16.373	15.9434	16.1949	15.4371	15.6521	16.2623	14.4828	15.5099			1.10315	0.177998	0.70386	2.01343	LIM domain only 7	E9PYF4
17.1649	17.0162	15.1249	17.1579	16.6663	17.7453	16.91	16.7624	17.139	15.9582			0.235195	0.761911	-0.27694	-0.573845	RAS p21 protein activator 1	E9PYG6
18.4105	18.4218	18.462	18.4431	17.8576	18.5404	18.1408	18.295	18.0801	17.5729			0.449083	0.540239	0.19316	0.980486	Protein mono-ADP-ribosyltransferase PARP4	E9PYK3
25.3461	24.8338	24.9747	24.8929	25.1067	24.8634	25.0338	24.903	25.1391	24.8564			0.284094	0.70602	0.0717007	0.673045	Nucleoside diphosphate kinase A	E9PZF0
18.5209	18.3778	18.4032	17.9433	18.128	18.6007	18.5976	18.5902	18.7331	18.7021	+	Cre-_U_Cre-_I	2.02706	0.0490157	-0.3701	-3.39744	Activating signal cointegrator 1 complex subunit 3	E9PZJ8
16.8866	16.5293	16.6381	16.2565	15.8362	15.8648	16.6443	16.2083	16.5794	16.5544			0.0939056	0.907607	0.0591003	0.254467	Chromodomain-helicase-DNA-binding protein 2	E9PZM4
22.0941	21.771	20.8239	23.2788	23.0879	22.8732	22.5401	22.2916	22.5756	21.9817			0.204658	0.79247	-0.2413	-0.509395	3 beta-hydroxysteroid dehydrogenase/Delta 5-->4-isomerase type 2	E9Q007
21.7189	21.0379	20.6361	20.3393	20.0022	21.3217	21.0302	20.5911	21.1185	20.2575			0.12512	0.874747	-0.116919	-0.330258	Signal recognition particle receptor subunit beta	E9Q035
20.8791	20.2008	16.9175	19.6979	21.1492	20.6735	18.8221	19.9027	19.8037	17.6651			0.168879	0.828684	0.39548	0.431022	Keratin 78	E9Q0F0
20.0327	19.39	19.9399	19.4403	19.5514	19.3058	19.5232	19.5662	19.3729	19.7383			0.525103	0.470171	0.16958	1.11192	Tensin 1	E9Q0S6
19.9251	19.2034	19.0838	18.2116	18.2364	19.2507	18.9319	17.9467	18.4007	17.8197			0.51087	0.48305	0.46212	1.08769	Testis-expressed gene 264	E9Q137
14.904	14.9337	14.1007	14.9688	14.3246	15.7653	14.4236	14.6608	12.0396	16.0515			0.0275383	0.973009	0.0581999	0.0795368	Unconventional myosin-Vb	E9Q1F5
16.1709	15.2538	13.8774	16.6503	14.6821	14.7538	13.8299	13.2898	13.4204	13.1113			1.66309	0.077423	1.64586	2.84267	Interferon regulatory factor 2-binding protein 2	E9Q1P8
22.6282	23.015	23.1968	23.3954	23.6602	23.7327	23.8783	23.9285	24.0935	23.7614	+	Cre-_U_Cre-_I	2.25622	0.0363451	-0.69976	-3.76012	Keratin, type II cytoskeletal 1	E9Q1Z0
14.2497	17.3881	17.5313	15.3656	17.4382	17.0743	17.4114	17.277	16.7876	17.0364			0.496103	0.496591	-0.72276	-1.06238	Predicted gene 14548	E9Q1Z6
16.0602	16.6377	15.0037	16.6193	15.7704	15.2429	14.2647	13.3656	14.3996	15.3106			1.90073	0.0572996	1.50158	3.20234	KN motif and ankyrin repeat domains 1	E9Q238
17.5367	16.8057	16.8732	15.8452	16.231	16.1781	16.56	16.1811	17.0157	16.1512			0.307843	0.681574	0.24114	0.719665	Ammonium transporter Rh type B	E9Q2A2
14.3714	15.6993	14.9878	15.4517	16.5056	14.2673	14.8666	15.7181	15.2519	15.1106			0.371275	0.613738	0.36026	0.839943	HECT domain E3 ubiquitin protein ligase 4	E9Q2E4
15.4106	15.1392	16.2525	16.0518	14.2961	12.9764	17.8512	18.2936	17.6603	17.5524			0.688508	0.355999	-1.43674	-1.38016	WD repeat and FYVE domain-containing 4	E9Q2M9
17.2576	16.2802	15.9106	15.4166	16.3669	16.6458	16.4141	16.3733	16.4298	16.5324			0.327402	0.661886	-0.2327	-0.757376	A-kinase anchor protein 13	E9Q394
20.4965	20.1699	19.7893	19.3439	19.1894	19.8012	19.7667	19.2206	19.6835	19.1074			0.453188	0.536779	0.28192	0.987719	C2 domain-containing protein 2	E9Q3C1
14.0801	17.3815	17.0713	17.2339	17.1333	17.7149	17.8157	16.958	17.688	17.1661			0.680315	0.360862	-0.888519	-1.36707	Aldehyde dehydrogenase family 3 member B1	E9Q3E1
15.2818	12.8503	16.2095	14.35	13.2047	14.6539	16.6422	13.1017	16.0852	14.1059			0.246653	0.747961	-0.53852	-0.597509	Nucleoporin 153	E9Q3G8
20.2159	19.8781	19.6329	19.1657	19.4391	19.6105	20.0585	19.4448	19.9317	19.2569			0.00849702	0.991618	0.00586014	0.0250547	Phosphatidylinositol 4-kinase alpha	E9Q3L2
17.3539	17.2922	18.4016	15.5334	16.4152	17.7307	17.679	17.6413	17.3445	18.0545			0.695971	0.352519	-0.69074	-1.39205	Interferon-activable protein 205-B	E9Q3L4
20.6077	20.7517	21.6047	22.0872	22.1164	22.1094	21.7129	22.0086	22.3628	22.225			1.03544	0.19824	-0.6502	-1.91259	60S acidic ribosomal protein P1	E9Q3T0
18.2063	18.1401	18.3985	15.2038	17.8088	18.5348	17.4371	18.2527	18.3947	18.4679			0.495433	0.497171	-0.665939	-1.06123	Neuroblastoma-amplified sequence	E9Q411
22.8587	23.0074	22.5807	23.0065	22.3366	23.0829	23.085	23.2168	23.1522	23.1006			1.61368	0.083378	-0.36952	-2.76885	Apolipoprotein B-100	E9Q414
19.5761	19.3796	19.5563	19.7508	19.6274	19.4155	19.6196	19.7923	19.5794	19.492			0.00664444	0.993803	-0.00172043	-0.0196329	WD repeat and FYVE domain-containing protein 1	E9Q4P1
22.9083	21.8957	22.1049	21.9078	21.6008	22.9692	22.7763	23.1931	23.1785	23.4402	+	Cre-_U_Cre-_I	2.48903	0.0274987	-1.02796	-4.14229	Acetyl-CoA carboxylase 2	E9Q4Z2
15.6739	18.76	18.1329	18.3829	19.2048	18.231	18.7281	19.1425	19.1848	19.2816			0.679143	0.361575	-0.8827	-1.3652	Thyroid hormone receptor interactor 11	E9Q512
15.5782	14.79	16.1817	15.9243	14.1298	13.6309	14.2297	15.8844	15.3307	15.8427			0.234449	0.763029	0.33712	0.572295	Integral membrane protein DGCR2/IDD	E9Q548
19.2036	19.0782	18.9432	18.6191	18.6137	19.3704	20.3751	19.8974	19.9471	19.521	+	Cre-_U_Cre-_I	2.62185	0.0225169	-0.93064	-4.36745	E3 ubiquitin-protein ligase RNF213	E9Q555
20.329	20.5208	20.2142	20.247	20.3019	20.0501	20.2989	20.1177	20.2509	20.3683			0.656954	0.373825	0.1054	1.32959	Desmoplakin	E9Q557
16.7481	15.8431	14.8506	15.8238	16.7816	15.5513	13.6342	13.3527	15.0009	14.5163			1.72491	0.0712964	1.59836	2.93545	Cytochrome P450, family 2, subfamily b, polypeptide 23	E9Q593
17.9076	18.0814	18.3747	18.6344	19.3322	18.7166	19.2964	19.5635	19.7254	19.7668			1.77025	0.0675977	-0.94768	-3.00382	Nucleolar and coiled-body phosphoprotein 1	E9Q5C9
22.9511	22.5653	22.1095	21.4822	21.6029	22.9032	22.916	22.3154	22.4731	22.0259			0.560862	0.443402	-0.38452	-1.1721	Cytochrome P450, family 2, subfamily c, polypeptide 23	E9Q5K4
15.0851	14.0882	14.6807	15.8394	13.6626	15.6836	16.4901	16.5264	16.6033	16.967	+	Cre-_U_Cre-_I	2.46473	0.028339	-1.78288	-4.10168	YTH domain-containing protein 1	E9Q5K9
21.0261	23.0122	22.2561	22.5449	20.9439	21.6532	22.2377	22.0303	21.7239	22.6189			0.0775742	0.924964	-0.0961601	-0.213308	AHNAK nucleoprotein (desmoyokin)	E9Q616
19.7461	19.2464	19.3057	19.5546	19.6273	19.7971	19.6653	19.8	19.6354	19.8312			1.37753	0.117137	-0.24978	-2.41886	Unconventional myosin-Ie	E9Q634
15.842	16.3026	17.1349	21.0134	20.258	20.5566	20.1158	20.065	20.2915	20.5164			1.1401	0.167848	-2.19888	-2.06824	Complement component 6	E9Q6D8
18.8247	18.1709	18.9632	18.0484	19.3491	18.4504	17.7941	18.6213	18.5953	18.8352			0.297698	0.692012	0.212	0.699865	Serine/arginine-rich-splicing factor 11	E9Q6E5
14.7492	16.7523	16.2467	15.3123	16.556	16.0886	16.4161	16.5625	16.7118	16.9769			0.781509	0.303394	-0.62788	-1.52657	Pleckstrin homology domain-containing, family A member 5	E9Q6H8
15.4598	15.8211	15.3407	14.7095	16.1397	15.1444	16.3212	16.1328	16.2077	15.9924			0.734746	0.330755	-0.46554	-1.4534	Biorientation of chromosomes in cell division protein 1-like 1	E9Q6J5
22.258	22.0568	22.6766	23.4122	23.0084	24.0977	23.7284	23.5263	23.4048	23.8151	+	Cre-_U_Cre-_I	2.26232	0.0359527	-1.03206	-3.76993	Glutathione S-transferase A2	E9Q6L7
19.4618	19.4003	19.4302	19.3252	19.4795	18.9619	19.0397	18.7513	19.1379	18.9841	+	Cre-_U_Cre-_I	3.6897	0.00828	0.444419	6.4219	Utrophin	E9Q6R7
19.8064	19.431	19.4622	19.7743	19.6719	19.2953	19.2572	19.2793	19.3112	19.2936	+	Cre-_U_Cre-_I	2.61594	0.0225404	0.34184	4.35732	Ubiquitin conjugation factor E4 A	E9Q735
17.9151	18.9137	19.2678	18.8474	19.0297	18.3695	18.7278	18.8201	18.7599	19.0368			0.0737448	0.927735	0.0519199	0.203493	Nuclear mitotic apparatus protein 1	E9Q7G0
14.605	17.9204	18.5777	18.75	19.0202	16.1244	18.7583	18.8282	18.3145	18.3136			0.115617	0.885219	-0.29314	-0.30756	Protein HEG homolog 1	E9Q7X6
24.2755	18.8194	19.1571	19.0119	13.9705	25.3916	23.4581	23.1385	19.5947	19.8779			0.857439	0.266655	-3.24528	-1.64373	R3H and coiled-coil domain-containing protein 1	E9Q816
20.8915	20.3812	19.5317	19.4086	19.4103	15.7115	15.6389	15.5573	14.8712	15.0458	+	Cre-_U_Cre-_I	5.97179	0.0052	4.55972	13.1455	C2 calcium-dependent domain-containing 4A	E9Q861
19.8452	21.0586	21.3103	22.8613	22.1223	23.3711	23.1389	23.6987	23.2502	23.7907	+	Cre-_U_Cre-_I	2.29912	0.0350083	-2.01038	-3.82942	Predicted gene 4788	E9Q8B5
14.7886	14.8441	15.087	15.8748	14.7765	15.8155	15.3097	13.634	15.076	15.4548			0.0128581	0.987136	0.0161999	0.0377304	Nuclear transcription factor, X-box-binding-like 1	E9Q8I7
18.4623	18.5804	18.8576	18.6851	18.7027	18.4891	18.6105	18.3395	18.8041	18.9467			0.0551279	0.944152	0.01964	0.154831	RAP1, GTP-GDP dissociation stimulator 1	E9Q912
18.5256	18.0863	17.9664	18.584	18.2093	18.5442	17.703	18.2323	17.9349	18.155			0.382444	0.603238	0.16044	0.860551	U8 snoRNA-decapping enzyme	E9Q9G1
26.7989	26.5716	26.022	25.2851	25.1868	25.8511	25.8945	25.4727	25.7548	25.1356			0.452113	0.537875	0.35114	0.985826	Retinol dehydrogenase 16	E9Q9P8
18.3179	20.6839	21.4639	20.4309	20.5712	20.4373	20.8013	20.8394	20.9946	21.2606			0.492818	0.499526	-0.57308	-1.05672	Caldesmon 1	E9QA15
19.8882	19.4421	19.332	19.507	19.1022	19.6206	19.641	19.3965	19.6182	19.2058			0.101442	0.897518	-0.0421196	-0.273099	Helicase with zinc finger domain 2	E9QAM5
17.4425	17.7119	18.6804	18.0304	18.2354	18.0819	14.4177	15.7856	17.9956	17.6762			0.844264	0.272834	1.22872	1.62353	Inositol polyphosphate-5-phosphatase A	E9QAS7
19.8904	20.1422	20.3554	20.7311	20.6993	20.1623	20.1744	20.3739	20.3837	20.6476			0.0288308	0.973135	0.0153004	0.0831566	Protein transport protein Sec16A	E9QAT4
19.2187	18.4986	18.7142	18.6624	18.5672	18.065	18.1684	18.1509	18.6254	18.2752			1.74094	0.0703296	0.47524	2.95959	ADP-ribosylation factor-interacting protein 1	E9QAY5
15.5951	16.5769	15.3135	15.6944	16.6967	17.1454	17.3668	17.0151	17.0963	17.416	+	Cre-_U_Cre-_I	2.56528	0.0244216	-1.2326	-4.27088	Ras association (RalGDS/AF-6) and pleckstrin homology domains 1	F2Z3U3
19.0877	20.4975	20.1333	20.2219	20.1634	20.4785	20.7359	20.8225	20.3913	20.4959			1.2334	0.145551	-0.56406	-2.20621	Leukocyte immunoglobulin-like receptor subfamily B member 3	F6PZL4
17.3445	17.2893	17.2403	17.2977	17.2345	16.9764	16.9361	17.1376	16.4415	16.8858	+	Cre-_U_Cre-_I	2.05071	0.0468471	0.40578	3.43432	5-formyltetrahydrofolate cyclo-ligase	F6Q785
24.9864	23.5584	23.4368	24.1746	24.5017	23.6335	22.7716	23.2151	23.4484	23.7588			1.27274	0.136486	0.7661	2.26426	60S ribosomal protein L29	F6QL70
17.0812	14.4874	16.6422	18.1172	17.776	17.889	18.3829	18.2762	17.6565	17.9646			1.00178	0.20863	-1.21304	-1.86222	Glutathione S-transferase pi 3	F6RWR5
25.9266	24.9848	24.2968	23.7375	24.8737	24.5979	24.4983	23.9977	24.9038	24.2843			0.336764	0.6523	0.30748	0.775223	40S ribosomal protein S7	F6SVV1
18.4412	18.2076	18.302	17.8363	18.4078	18.2891	17.7956	17.5249	16.8284	17.5603			1.40454	0.113408	0.63932	2.45874	Phosphatidylserine decarboxylase proenzyme, mitochondrial	F6TVX7
19.3757	19.3632	19.4409	19.5044	19.4098	19.4957	19.1831	19.2462	19.1801	19.4451			0.776163	0.305988	0.10876	1.51825	SPI6	F6V5V4
29.4708	29.126	28.8508	28.3912	28.3556	28.5585	28.8417	28.3828	28.8288	28.3855			0.466483	0.524978	0.23942	1.01103	Glutathione S-transferase Mu 1	F6Y363
23.2869	23.5313	23.6933	23.8492	23.8454	24.1819	24.1494	24.3261	24.1941	24.2097	+	Cre-_U_Cre-_I	3.07196	0.0142115	-0.57102	-5.17559	Pyrethroid hydrolase Ces2e	F6Z9B9
16.6864	18.0654	18.0705	18.6165	19.0899	18.2368	18.0127	18.7237	18.71	19.02			0.450856	0.538924	-0.4349	-0.983611	Nucleoprotein TPR	F6ZDS4
14.522	15.7513	16.4882	14.7156	16.0301	16.038	15.672	15.9389	16.1655	15.0183			0.254898	0.739828	-0.2651	-0.614371	COMM domain-containing protein 1	F7BCN0
16.1953	15.4837	14.7795	14.3946	15.2005	15.2173	13.2531	15.2242	15.4619	14.476			0.433791	0.554063	0.48422	0.953391	RNA-binding protein 4B	F7BGR7
15.1915	16.7048	14.8703	14.3468	16.7319	14.5832	16.3676	16.1894	16.3367	15.7233			0.180937	0.816819	-0.27098	-0.457806	MORC family CW-type zinc finger protein 3	F7BJB9
17.4149	18.8834	18.4849	19.7798	19.3248	18.7991	19.1729	19.0729	19.2134	19.485			0.396714	0.590271	-0.3711	-0.886658	Tetraspanin-15	F7BWT7
17.3521	17.1648	17.7149	17.5649	17.2744	16.8252	16.9647	16.6317	16.7595	16.6772	+	Cre-_U_Cre-_I	3.2698	0.0121032	0.64256	5.55584	cGMP-dependent 3',5'-cyclic phosphodiesterase	F7D3W5
19.1697	18.8791	18.9699	18.7766	18.8065	19.0935	19.0207	18.9609	18.9594	18.8085			0.232584	0.763422	-0.0482399	-0.568416	Tetratricopeptide repeat domain 37	F8VPK0
24.7424	24.645	24.5452	24.2733	24.1041	24.2128	24.2823	24.2859	23.9572	24.1059			1.2192	0.14783	0.29318	2.18524	Amylo-1,6-glucosidase, 4-alpha-glucanotransferase	F8VPN4
20.5998	20.2612	20.0434	20.1878	20.2551	20.4633	20.3078	20.1169	20.3113	19.947			0.118433	0.882566	0.0401997	0.314319	FERM, ARHGEF and pleckstrin domain-containing protein 1	F8VPU2
21.2496	21.1211	20.9882	21.0568	21.0434	21.1579	21.3073	21.1823	21.2675	20.9352			0.456769	0.533111	-0.0782204	-0.994016	Probable ubiquitin carboxyl-terminal hydrolase FAF-X	F8VPU6
20.2724	20.7134	20.9086	21.0035	21.2135	20.7773	20.6902	21.1627	20.8282	21.1644			0.220803	0.773983	-0.10228	-0.543731	Signal recognition particle subunit SRP72	F8VQC1
14.2286	13.432	17.4962	15.3947	14.6785	16.211	14.1926	16.3302	15.07	14.449			0.0920171	0.909355	-0.20456	-0.249763	Histocompatibility 2, T region locus 24	F8VQG4
15.1718	14.9981	16.8199	16.6121	17.2476	15.4113	14.8516	14.7333	16.8015	13.7748			0.806481	0.290549	1.0554	1.56531	Guanylate cyclase 1, soluble, alpha 2	F8VQK3
13.3128	15.8907	15.7666	20.4902	13.4155	21.4007	19.1354	20.6588	20.7803	21.2981	+	Cre-_U_Cre-_I	2.14289	0.0404096	-4.8795	-3.57923	Sucrase isomaltase (alpha-glucosidase)	F8VQM5
21.9066	21.6425	21.333	20.1365	20.2717	21.1785	21.161	20.6224	20.8406	20.2887			0.248966	0.746087	0.23982	0.602253	Leukotriene-B4 omega-hydroxylase 3	G3UW78
19.0267	18.9284	18.8949	19.3738	18.7929	19.0065	18.8593	18.9048	19.0327	18.7301			0.376636	0.610317	0.0966595	0.849853	Solute carrier family 17 (Sodium phosphate), member 3, isoform CRA_c	G3UWD9
24.5925	26.1579	26.1145	25.9974	26.4805	25.9739	26.5723	26.1205	26.1493	26.1155			0.416984	0.570283	-0.31774	-0.92333	H-2 class I histocompatibility antigen, L-D alpha chain	G3UXE9
21.373	21.5153	21.0816	21.2795	21.2549	21.2665	21.3387	21.4076	21.3147	21.5967			0.412642	0.575488	-0.0839802	-0.915514	Ribose-phosphate pyrophosphokinase 1	G3UXL2
23.983	25.6746	25.3007	25.3567	25.9675	25.3387	25.7128	25.9254	25.8058	25.6839			0.598106	0.415424	-0.436819	-1.23382	D-dopachrome decarboxylase	G3UYJ7
17.2427	15.1311	15.3228	14.6312	16.7248	17.8502	17.6063	17.6632	17.9326	17.4076	+	Cre-_U_Cre-_I	2.22375	0.0376212	-1.88146	-3.70797	Cytochrome P450 2J6	G3UZ38
15.1045	18.5274	18.6587	17.0152	17.794	19.0327	18.5316	18.5235	18.7403	18.7477			1.0775	0.185164	-1.2952	-1.97528	Small ubiquitin-related modifier 2	G3UZ60
20.774	20.8588	20.6604	20.8051	20.5282	20.607	20.7533	20.7466	20.6525	20.857			0.00935525	0.991286	0.00202026	0.0275588	Queuosine salvage protein	G3X8U3
15.1876	14.5799	14.9716	15.1954	14.9785	14.7179	14.08	15.8768	15.0296	15.238			0.00626686	0.993722	-0.00585995	-0.0185251	DEAH (Asp-Glu-Ala-His) box polypeptide 16	G3X8X0
22.1876	21.8598	22.0236	22.0811	21.955	21.9836	21.9756	22.0676	21.9825	22.0615			0.0431024	0.958569	0.00725975	0.122507	SEC24 related gene family, member C (S. cerevisiae), isoform CRA_a	G3X972
21.4568	21.9496	22.1669	24.3369	24.0929	24.6635	24.7152	24.6598	24.0014	24.2849			1.59809	0.0856673	-1.66434	-2.74561	Aldehyde oxidase 3	G3X982
18.8257	18.6827	16.9574	18.9544	18.6997	18.1619	18.2965	18.3367	18.2127	18.272			0.178601	0.818897	0.16802	0.452649	Apolipoprotein N	G3X9D6
24.8591	24.7548	24.3562	23.831	23.5676	24.3705	24.6173	24.1516	24.2271	23.8081			0.0480926	0.951851	0.0388199	0.13601	MCG20149, isoform CRA_a	G3X9G9
17.6002	18.3577	17.9912	18.3443	17.9335	17.8868	18.4053	17.9131	18.205	17.1939			0.199878	0.798169	0.12456	0.499111	Brefeldin A-inhibited guanine nucleotide-exchange protein 1	G3X9K3
22.9259	23.0932	23.2762	23.5903	23.4964	23.9901	23.7933	23.937	23.904	24.0705	+	Cre-_U_Cre-_I	2.9991	0.0158222	-0.66258	-5.03964	Aldo-keto reductase family 1, member C19	G3X9Y6
15.4173	16.5329	17.3642	16.6074	16.8163	12.6375	16.9411	17.2933	16.2203	16.5592			0.290375	0.699946	0.61734	0.685467	Transforming growth factor beta activator LRRC32	G3XA59
20.6141	20.9385	20.8115	20.3757	20.3091	20.8706	20.6695	20.5597	20.3839	20.4767			0.042175	0.959397	0.0176998	0.119983	Plasma membrane calcium-transporting ATPase 1	G5E829
18.3136	18.4279	18.0705	18.0398	17.9115	18.4031	18.1758	17.894	18.0964	17.7999			0.22531	0.770358	0.0788208	0.553209	E3 ubiquitin-protein ligase TRIP12	G5E870
20.7947	19.9762	20.5625	18.8533	19.6566	20.9086	20.0916	19.2441	21.2526	19.9329			0.266574	0.725317	-0.3173	-0.638027	Aldo-keto reductase family 1, member B10 (aldose reductase)	G5E895
14.9096	14.4386	17.943	13.125	14.1856	16.035	14.4007	17.0008	16.8527	16.1493			0.608817	0.40952	-1.16734	-1.2514	Protein O-glucosyltransferase 3	G5E897
15.1368	17.0895	17.9518	17.8996	17.5816	17.601	18.0612	17.8183	18.261	18.3008			0.847026	0.271682	-0.8766	-1.62777	Ankyrin-3	G5E8K5
20.6133	21.5237	22.451	22.3317	22.6984	21.71	22.04	22.2881	21.5857	22.1287			0.0229156	0.978297	-0.0268795	-0.0665115	Adhesion G protein-coupled receptor F5	G5E8Q8
14.7331	17.7938	19.4002	19.0056	18.7105	18.1308	18.7992	20.3943	14.9171	19.6372			0.134884	0.864603	-0.44708	-0.353262	Immunoglobulin heavy variable V6-5	J3QK03
22.4326	22.4154	22.6083	22.5579	22.4867	22.2832	22.3978	22.5691	22.4724	22.7054			0.0648065	0.937404	0.0145996	0.180331	26S proteasome non-ATPase regulatory subunit 1	J3QN38
13.3295	15.9544	15.8511	15.3415	15.9257	15.4432	16.8168	16.3783	16.7378	16.5631			1.08284	0.183893	-1.1074	-1.98324	Angio-associated migratory protein	J3QN89
18.7451	18.8527	18.8675	18.7062	19.2641	19.3573	19.6725	19.6024	19.689	19.6876	+	Cre-_U_Cre-_I	3.52871	0.00928696	-0.71464	-6.07979	Eukaryotic translation initiation factor 1A, X-chromosomal	J3QNT6
23.9451	23.5118	23.2325	21.1402	21.2572	22.0555	22.1944	21.6519	22.1233	21.4214			0.574602	0.433071	0.72806	1.19498	Cytochrome P450, family 2, subfamily c, polypeptide 68	K7N6C2
22.6655	22.215	22.325	21.6641	21.8442	23.5029	23.1302	22.7971	23.0939	22.3472			1.88219	0.0585478	-0.831499	-3.17396	UDP-glucuronosyltransferase	K9J7B2
19.3663	19.883	18.7336	23.099	23.1748	24.0961	23.6479	23.5716	23.6323	23.3686			1.72441	0.0713015	-2.81196	-2.9347	Cytochrome P450, family 2, subfamily d, polypeptide 34	L7N463
20.056	20.0884	20.1076	20.3563	19.9445	19.3546	18.5004	18.7064	18.9856	18.8634	+	Cre-_U_Cre-_I	4.26153	0.00450909	1.22848	7.75159	ER membrane protein complex subunit 8	M0QWE2
18.7269	18.0764	18.1621	18.2021	18.1677	18.2411	17.2258	17.3638	17.4752	17.4376			2.00964	0.0501108	0.71834	3.37036	Hexokinase-2	O08528
21.104	20.8862	21.098	21.2143	20.9942	21.068	21.1388	21.271	21.144	21.5009			0.926059	0.23669	-0.1652	-1.74818	Calpain-2 catalytic subunit	O08529
13.8551	18.8362	18.9626	18.5508	18.8744	18.0224	18.7181	18.5526	18.1003	18.2683			0.207649	0.788573	-0.51652	-0.515802	Voltage-dependent calcium channel subunit alpha-2/delta-1	O08532
22.2891	21.9658	21.8438	21.4575	21.2929	22.0615	21.9417	21.6267	21.8064	21.3105			0.0320923	0.969793	0.0204601	0.0922482	Vesicle-trafficking protein SEC22b	O08547
19.1914	19.8193	21.4378	19.6521	19.3561	19.4564	19.0408	19.1301	18.9586	19.4389			0.864566	0.263903	0.68638	1.65464	Dihydropyrimidinase-related protein 2	O08553
23.6064	24.0904	23.8729	23.7736	23.881	23.9925	23.9496	24.0486	23.9898	23.9852			0.989408	0.212941	-0.14828	-1.84366	Galectin-9	O08573
18.7328	18.7114	18.2961	17.3524	17.2425	17.8089	18.2703	17.1767	18.1674	16.5938			0.473332	0.518876	0.46362	1.02298	Emerin	O08579
19.4755	19.3864	19.7266	19.7766	19.6917	19.327	19.5502	19.8175	19.5114	19.9119			0.0325404	0.969048	-0.0122395	-0.0934929	GTP-binding protein 1	O08582
20.5478	19.6326	19.392	19.0016	19.3211	18.9119	19.2816	19.3972	19.4333	19.0433			0.63827	0.387966	0.36556	1.29939	THO complex subunit 4	O08583
17.8826	19.4577	19.9328	19.1144	19.7411	19.3844	19.5667	19.8949	19.2947	19.5822			0.373956	0.612717	-0.318859	-0.844904	Clathrin light chain A	O08585
18.3532	18.3106	18.0723	18.051	17.9788	18.0909	18.5065	18.9991	18.4949	19.0128			1.41019	0.111778	-0.46766	-2.46707	Phosphatidylinositol 3,4,5-trisphosphate 3-phosphatase and dual-specificity protein phosphatase PTEN	O08586
18.3463	18.2969	17.9435	18.1577	18.3455	17.8207	18.1477	17.8367	17.9222	18.0364			1.55923	0.0902706	0.26524	2.68778	Syntaxin-binding protein 1	O08599
20.1034	20.3454	20.6721	19.8019	20.3789	19.8852	20.1881	20.4976	20.6651	20.3699			0.115407	0.885267	-0.0608402	-0.307054	Endonuclease G, mitochondrial	O08600
25.1095	25.1823	25.2078	25.4778	25.1948	25.2505	25.1051	25.3405	25.2562	25.4919			0.251848	0.743257	-0.0543999	-0.60815	Microsomal triglyceride transfer protein large subunit	O08601
17.9274	19.6401	19.7564	19.8482	20.2296	20.8386	19.9146	20.4951	19.5644	21.2153			0.992764	0.211618	-0.92526	-1.84869	Retinoic acid early-inducible protein 1-delta	O08602
17.0891	17.8595	17.3404	18.5557	17.6298	17.2324	16.2555	15.8166	16.7273	17.084			1.73261	0.0706506	1.07174	2.94704	Max-like protein X	O08609
19.0658	19.4898	19.2861	18.6144	18.3715	18.7595	18.8656	18.6074	18.3475	18.3657			0.842762	0.27362	0.37638	1.62123	Myosin-11	O08638
13.6546	13.4405	15.432	13.7824	12.8601	15.1572	13.858	14.6303	14.1166	13.4978			0.352431	0.63448	-0.41806	-0.804805	Mitogen-activated protein kinase kinase kinase 4	O08648
19.9185	19.447	19.4866	19.612	19.4503	19.8362	19.4221	19.5749	19.572	19.6774			0.112284	0.887175	-0.0336399	-0.299522	Methionine aminopeptidase 2	O08663
23.922	26.2879	26.6583	26.3477	26.7552	25.6489	26.1913	26.4635	25.686	26.1187			0.0171507	0.983508	-0.0274593	-0.0500902	Kininogen-1	O08677
15.9517	18.6991	16.7919	15.729	17.3719	17.3082	14.5246	14.6317	15.2358	13.3776			1.26532	0.137926	1.89314	2.25332	Calpain-5	O08688
15.968	18.602	16.7517	17.17	17.3351	21.0601	22.1498	22.3452	21.7682	22.0157	+	Cre-_U_Cre-_I	4.97649	0.00266667	-4.70244	-9.7116	Neutrophilic granule protein	O08692
25.1095	25.196	24.9301	24.7288	24.6896	24.8985	25.0674	24.6823	25.2242	24.4656			0.144642	0.854948	0.0632	0.375942	Sodium/bile acid cotransporter	O08705
24.3788	25.4083	25.4431	25.1933	25.6282	25.3632	25.4913	25.7859	25.6368	25.6898			0.864839	0.263778	-0.38306	-1.65505	Peroxiredoxin-6	O08709
20.3091	19.9182	19.4848	19.3089	19.5068	20.2767	19.822	19.0067	19.8363	19.0791			0.126776	0.872808	0.1014	0.334183	A-kinase anchor protein 1, mitochondrial	O08715
19.389	18.0719	18.1973	18.8712	18.479	18.619	18.5149	17.9577	18.2667	18.1639			0.523461	0.471851	0.29724	1.10913	Bcl-2 homologous antagonist/killer	O08734
20.1917	20.3395	20.212	19.9927	20.2983	20.1042	19.9005	19.9678	20.1871	20.3505			0.488355	0.503343	0.10482	1.04903	Caspase-6	O08738
14.0784	18.1216	18.755	17.1765	18.496	19.6017	20.1378	19.7155	19.7986	19.6578			1.67245	0.0765649	-2.45678	-2.85668	Platelet glycoprotein V	O08742
14.7857	18.5081	19.122	19.1979	19.1864	18.535	18.8126	19.1529	18.6803	18.9406			0.335313	0.65432	-0.66426	-0.772465	Matrilin-2	O08746
23.1957	22.8141	22.4737	23.0082	22.5959	22.3972	22.0936	22.0894	22.1878	22.3807	+	Cre-_U_Cre-_I	2.38761	0.0312	0.58778	3.97395	Dihydrolipoyl dehydrogenase, mitochondrial	O08749
24.3356	23.7816	23.8793	24.0878	24.1163	23.2281	22.9012	22.9209	23.1796	23.3631	+	Cre-_U_Cre-_I	3.93397	0.00594737	0.92154	6.96698	3-hydroxyacyl-CoA dehydrogenase type-2	O08756
20.2044	20.4125	20.4271	20.5234	20.5485	20.2976	20.1038	20.5552	20.208	20.3258			0.635895	0.389907	0.1251	1.29554	Ubiquitin-protein ligase E3A	O08759
14.562	15.3212	14.8237	15.7889	15.299	14.7431	15.7413	15.5886	15.5022	16.2422			0.610403	0.409186	-0.40452	-1.254	Treacle protein	O08784
19.3773	19.7357	19.6692	19.6999	19.7855	19.3684	19.3247	19.5473	19.4525	19.7593			0.794809	0.297136	0.16308	1.54723	Dynactin subunit 1	O08788
18.786	20.2307	20.4846	20.3815	20.367	20.4429	20.2766	20.6981	20.1487	20.8219			0.607099	0.410895	-0.42768	-1.24859	Glucosidase 2 subunit beta	O08795
14.7996	15.6602	16.2249	15.9147	15.2798	15.7863	16.1813	13.0802	14.658	16.6858			0.169132	0.828839	0.29752	0.431588	NK13	O08804
20.5525	21.7876	21.5622	21.3341	21.0969	22.0537	21.4027	21.7102	21.8084	22.085			1.23895	0.144064	-0.545339	-2.21441	Peroxiredoxin-4	O08807
20.1677	20.2546	20.0012	20.1403	20.1422	19.8247	19.7521	19.7916	19.895	19.9933	+	Cre-_U_Cre-_I	2.93538	0.0164918	0.289861	4.92245	Protein diaphanous homolog 1	O08808
21.3289	20.9591	21.3543	21.4853	21.3233	20.7935	20.8987	21.0174	20.7424	20.9313	+	Cre-_U_Cre-_I	2.46879	0.0281854	0.41352	4.10844	116 kDa U5 small nuclear ribonucleoprotein component	O08810
14.935	14.0212	12.4202	15.0269	13.8935	14.5114	14.3008	14.1986	15.1991	14.0682			0.337192	0.652061	-0.39626	-0.776034	GDNF family receptor alpha-2	O08842
14.3738	14.7759	14.5681	15.5277	13.904	16.3659	13.9224	14.2726	14.4743	14.8703			0.11306	0.886681	-0.1512	-0.301398	RNA polymerase II elongation factor ELL	O08856
15.5908	14.7081	14.2195	14.1999	15.8431	15.5755	16.0216	15.0859	15.2403	13.8987			0.205283	0.792148	-0.25212	-0.510735	Mitogen-activated protein kinase 12	O08911
17.8082	17.5877	17.5089	17.3562	17.432	17.0168	17.0253	17.5281	17.1141	16.8634			1.86361	0.0597347	0.42906	3.14557	Polypeptide N-acetylgalactosaminyltransferase 1	O08912
22.8292	22.3575	22.2849	21.3254	21.1226	21.8481	21.985	21.5284	21.7936	21.4231			0.341832	0.646474	0.26828	0.784829	Fatty-acid amide hydrolase 1	O08914
18.2009	20.8678	20.4033	20.0885	20.5885	19.8438	20.2023	20.3271	20.5655	20.6894			0.245557	0.749711	-0.295821	-0.595256	AH receptor-interacting protein	O08915
19.9814	20.0871	20.2348	19.5607	19.6499	19.6466	19.2569	18.7322	18.965	18.7142	+	Cre-_U_Cre-_I	2.31351	0.0344118	0.839799	3.85278	Flotillin-1	O08917
14.3256	14.3514	13.6418	14.9956	17.2972	15.2121	16.9574	16.1991	14.2712	14.141			0.20966	0.786068	-0.43384	-0.520097	Numb-like protein	O08919
23.4232	23.4267	23.1369	22.8273	22.5702	22.9042	22.7124	22.6815	22.5442	22.3768			1.28489	0.133801	0.43304	2.2822	Solute carrier family 22 member 1	O08966
16.866	18.2779	18.0037	18.122	17.9646	18.7491	18.0502	17.9845	18.3574	18.1979			0.747041	0.323369	-0.42098	-1.47273	Cytohesin-2	O08967
14.1801	17.1977	17.11	16.5934	17.6539	17.3996	17.7129	16.6816	17.3349	17.3061			0.553878	0.44934	-0.74	-1.16042	Syntenin-1	O08992
20.2209	22.2959	21.4148	21.5531	22.2059	21.797	22.2921	22.3337	22.6707	22.5378			1.07101	0.187027	-0.78814	-1.96563	Copper transport protein ATOX1	O08997
14.5165	14.0289	14.8309	15.6157	15.8612	14.6013	15.09	16.2342	15.1931	15.7015			0.400332	0.586431	-0.39338	-0.893239	Latent-transforming growth factor beta-binding protein 2	O08999
14.9428	15.7917	15.8122	15.5028	15.5453	14.9537	14.9259	16.6174	18.1463	17.4428			0.665587	0.369229	-0.89826	-1.34347	Sphingolipid delta(4)-desaturase DES1	O09005
19.9901	19.9777	19.8023	20.3079	20.19	19.7474	19.8259	19.8123	19.5466	19.9145			1.52493	0.0934109	0.28426	2.63686	Peroxisomal targeting signal 1 receptor	O09012
17.9629	19.7629	19.5814	20.0657	20.2414	16.7915	20.3834	19.8086	20.1642	20.2863			0.0155433	0.985555	0.03606	0.0454752	Napsin-A	O09043
21.1919	21.3273	21.0148	21.0437	21.0158	21.1345	21.1519	20.9338	21.0004	20.6672			0.649208	0.379295	0.14114	1.31709	Synaptosomal-associated protein 23	O09044
23.429	23.3107	23.1454	23.1162	23.2587	23.2807	23.3638	23.4766	23.5416	23.5363			1.4041	0.113441	-0.187801	-2.45808	Proteasome subunit beta type-1	O09061
19.3469	19.5786	19.5352	19.8586	19.3318	19.5515	19.1424	19.5284	19.5059	19.6728			0.147386	0.852815	0.0500202	0.382265	Histone deacetylase 1	O09106
19.9865	19.7683	19.9296	19.9075	19.6832	19.6847	19.8162	19.6752	19.8123	19.8599			0.617779	0.403817	0.08536	1.26606	Dual specificity mitogen-activated protein kinase kinase 3	O09110
22.9819	23.1035	22.5553	22.2196	22.0794	22.5469	22.2787	21.6874	22.3422	21.7031			0.946349	0.227647	0.47628	1.77885	NADH dehydrogenase [ubiquinone] 1 beta subcomplex subunit 11, mitochondrial	O09111
18.8503	20.0459	19.7324	18.3061	18.9437	19.8893	19.9975	19.709	20.2661	19.8573			1.32402	0.126312	-0.768159	-2.33992	Synaptophysin-like protein 1	O09117
16.5392	15.6959	16.5911	17.157	16.1089	17.2758	18.1405	17.9954	16.3874	17.5376			1.52976	0.0928462	-1.04892	-2.64402	Semaphorin-4D	O09126
14.799	15.2313	19.0534	19.0533	18.9898	13.9263	12.8454	18.8815	14.1256	14.9768			0.911768	0.242552	2.47424	1.72652	Ephrin type-B receptor 3	O09127
22.3316	23.2167	23.0581	23.2546	23.4937	23.4785	23.3238	23.6209	23.6896	23.8252			1.36205	0.119407	-0.51666	-2.39601	Glutathione S-transferase omega-1	O09131
20.0191	19.7199	20.3024	20.5904	20.3558	20.4237	20.5169	20.5064	20.2485	20.7733			0.906534	0.24537	-0.296239	-1.71858	Lysosomal alpha-mannosidase	O09159
21.1339	23.7417	24.1026	23.4933	23.9614	22.8461	23.3925	23.5136	23.1938	23.5217			0.0041769	0.995969	-0.0069603	-0.0123763	Extracellular superoxide dismutase [Cu-Zn]	O09164
26.4465	25.088	25.0657	25.4692	26.1824	24.9218	24.1906	24.6071	24.3202	25.2566			1.68706	0.0748583	0.9911	2.87858	60S ribosomal protein L21	O09167
23.0919	23.2939	23.2865	23.2895	23.4017	23.0274	23.059	23.1596	23.1058	23.241			1.4009	0.113632	0.15414	2.45336	Glutamate--cysteine ligase regulatory subunit	O09172
24.7084	25.3149	25.3765	25.1126	25.5914	25.4624	25.7003	25.9337	25.8799	25.9604			1.91464	0.0565047	-0.56658	-3.22368	Homogentisate 1,2-dioxygenase	O09173
23.1231	22.6824	22.7546	23.2984	23.0076	22.7425	22.7822	22.7227	22.7659	22.978			0.712746	0.343898	0.17496	1.41867	Alpha-methylacyl-CoA racemase	O09174
23.6351	15.5392	24.8228	15.8825	13.8952	14.4286	15.9679	24.3004	14.246	13.6352			0.320041	0.669357	2.23934	0.743253	Histocompatibility 2, Q region locus 1	O19441
16.8899	17.045	17.3136	17.4338	17.2067	15.0773	16.445	16.7093	15.8406	16.2298	+	Cre-_U_Cre-_I	2.23558	0.0370115	1.1174	3.72693	Kinesin-like protein KIF1C	O35071
15.0619	17.4804	14.1204	14.5404	15.2156	14.9411	16.5391	16.3941	16.2326	15.7465			0.492287	0.500064	-0.68694	-1.05581	Prostacyclin synthase	O35074
19.1725	19.4514	19.3848	19.3687	19.2814	19.0863	18.6969	19.2363	19.0121	19.1167			1.72914	0.0708453	0.302101	2.94181	Vacuolar protein sorting-associated protein 26C	O35075
16.9436	16.5073	16.6837	14.1229	15.0697	17.3278	16.7654	16.8281	16.7734	16.5413			0.931315	0.234249	-0.98176	-1.75613	Mitogen-activated protein kinase kinase kinase 5	O35099
21.3639	21.0237	21.3121	21.1334	21.5627	22.0384	21.6666	21.9167	21.3493	21.5102			1.5315	0.0924974	-0.41708	-2.6466	Lysosome membrane protein 2	O35114
24.7829	24.1128	24.0817	24.5075	24.3855	24.0244	23.7372	23.326	23.9539	23.4622	+	Cre-_U_Cre-_I	2.14527	0.0405636	0.67334	3.583	Prohibitin-2	O35129
17.7018	17.7116	17.2633	15.6113	17.7836	14.9404	15.6484	15.1924	16.423	16.8088			1.49686	0.0975241	1.41172	2.59525	Ribosomal RNA small subunit methyltransferase NEP1	O35130
14.8918	13.5507	14.4072	14.2097	14.5729	14.4026	13.1218	14.3758	15.1953	14.4432			0.0159318	0.985577	0.0187197	0.0465922	DNA-directed RNA polymerase I subunit RPA1	O35134
14.3485	15.6506	14.5503	18.1097	17.8602	18.6829	18.8951	19.7079	17.7999	18.961			1.87161	0.0595798	-2.7055	-3.15779	Neural cell adhesion molecule 2	O35136
14.7104	15.1593	13.4112	14.7209	15.6533	14.9591	14.916	16.2681	14.7094	14.5028			0.29854	0.691472	-0.34006	-0.701515	Telomeric repeat-binding factor 2	O35144
19.676	19.3357	19.154	19.2172	19.0194	18.9053	18.8237	18.7365	18.5894	17.7933			1.82958	0.0631166	0.71082	3.09374	Golgi SNAP receptor complex member 2	O35166
13.8774	12.6806	14.7931	14.9178	15.39	15.3091	16.8841	17.3716	15.8825	17.1104	+	Cre-_U_Cre-_I	2.10271	0.0431921	-2.17976	-3.51583	Fractalkine	O35188
17.7499	19.1118	19.658	19.9272	19.9597	19.4941	19.4954	19.4362	19.6885	20.1058			0.373276	0.613298	-0.36268	-0.843646	Collagen alpha-1(XV) chain	O35206
16.2729	16.528	17.3978	16.1831	16.815	16.6647	17.0401	17.4257	17.2	17.8346			1.11002	0.175832	-0.59366	-2.02362	Cleavage and polyadenylation specificity factor subunit 2	O35218
18.6361	20.0203	19.8635	19.6036	20.0837	19.479	19.7556	19.8788	19.8933	19.6796			0.132686	0.866202	-0.0958195	-0.34811	26S proteasome non-ATPase regulatory subunit 4	O35226
18.1906	18.2765	17.8572	15.4235	17.207	14.141	17.3408	14.9374	17.9021	17.7708			0.477771	0.514207	0.972541	1.03069	Tyrosine-protein phosphatase non-receptor type 9	O35239
17.9502	18.2172	18.2334	17.9781	18.1462	18.0268	17.6005	17.9528	17.9189	18.1183			0.902883	0.246399	0.18156	1.71303	Exocyst complex component 7	O35250
19.052	18.7268	19.4149	19.6268	19.6382	19.2673	18.9691	19.427	19.079	19.0034			0.310514	0.678621	0.14258	0.724849	Transcriptional activator protein Pur-beta	O35295
14.5814	19.64	19.7008	19.1018	19.4942	19.0391	19.0839	19.5169	19.1018	19.7874			0.352256	0.634319	-0.80218	-0.804477	N-myc-interactor	O35309
18.6787	16.7583	19.1248	17.5725	19.5889	18.1503	18.183	18.6303	18.083	17.555			0.15984	0.838126	0.22432	0.410682	Serine/arginine-rich splicing factor 5	O35326
18.0215	18.0223	18.3576	18.7879	18.4741	19.016	19.3974	18.4163	18.7548	18.9301			1.52261	0.0937088	-0.57024	-2.63342	Importin subunit alpha-3	O35343
20.1699	20.269	20.5478	20.7407	20.636	20.0789	19.6883	20.0637	19.7938	20.4038			1.64498	0.079996	0.46698	2.81558	Importin subunit alpha-4	O35344
18.7343	18.5428	18.6546	18.9601	18.6524	18.4158	18.4679	18.4727	18.0943	19.006			0.663678	0.37044	0.2175	1.3404	Importin subunit alpha-7	O35345
20.2766	20.1052	20.4408	20.9219	20.7148	20.7898	20.7417	20.8094	20.8337	21.0462			1.26565	0.137901	-0.3523	-2.25381	Calpain-1 catalytic subunit	O35350
16.2646	18.4951	18.54	19.4709	19.2714	19.5515	20.0932	20.3273	19.67	20.2647			1.54115	0.0918504	-1.57294	-2.66093	Neuropilin-2	O35375
15.92	14.8689	15.3893	16.1669	15.2772	15.9303	16.0192	15.6777	16.2933	15.6756			0.77834	0.305275	-0.39476	-1.52164	Multidrug resistance-associated protein 1	O35379
19.0146	20.0217	20.178	20.2245	20.4781	19.8759	19.8321	20.5345	20.2774	20.679			0.371652	0.613816	-0.2564	-0.84064	Acidic leucine-rich nuclear phosphoprotein 32 family member A	O35381
18.5675	18.1433	18.0778	18.2709	18.0527	18.3529	18.1761	18.0283	18.3104	18.058			0.123259	0.877421	0.0373001	0.325838	Exocyst complex component 4	O35382
21.2487	22.4373	22.4616	22.7556	22.9321	23.3941	23.499	23.5864	23.9644	24.1124	+	Cre-_U_Cre-_I	2.48028	0.0277333	-1.3442	-4.12764	Phytanoyl-CoA dioxygenase, peroxisomal	O35386
14.9131	14.5327	14.0255	15.9542	13.2108	16.1438	15.6933	13.8003	16.3362	16.131			0.877346	0.257925	-1.09366	-1.67416	HCLS1-associated protein X-1	O35387
22.3064	22.1538	21.5094	14.5675	15.0498	16.2807	12.2153	13.9605	13.7754	14.0097			1.56372	0.0895083	5.06906	2.69446	Amine sulfotransferase	O35403
19.283	19.4931	20.2202	19.9457	20.0631	20.2045	20.1984	20.2687	19.4935	19.4132			0.17367	0.823979	-0.11464	-0.441711	Phospholipase D3	O35405
21.2188	22.4607	22.2401	21.9092	21.9525	21.8308	22.2935	22.0752	22.0965	22.0179			0.190338	0.806118	-0.10652	-0.478421	N-acetylated-alpha-linked acidic dipeptidase 2	O35409
25.7016	25.357	25.2788	24.4669	24.5638	24.5242	24.7479	24.5446	24.5041	24.2376			1.24536	0.143047	0.56194	2.22387	Serine--pyruvate aminotransferase, mitochondrial	O35423
19.9235	19.1168	18.574	18.1883	18.2139	17.2682	16.7987	14.5914	16.6091	14.2224	+	Cre-_U_Cre-_I	2.48882	0.0273915	2.90534	4.14193	Dihydroorotate dehydrogenase (quinone), mitochondrial	O35435
14.6686	13.3924	17.4815	18.4039	17.8815	18.1604	18.9461	18.6627	18.0182	18.5815			1.16731	0.160383	-2.1082	-2.10853	Cyclic AMP-dependent transcription factor ATF-6 beta	O35451
22.211	23.3623	23.7247	23.9964	23.9802	23.8018	24.0689	24.0661	23.9803	24.2703			0.902974	0.246669	-0.582559	-1.71317	Tenascin X	O35452
19.9409	20.4054	20.4139	20.3836	20.4854	20.1542	19.7992	20.0627	19.7047	19.5173			1.86154	0.0599236	0.47822	3.14241	Serine protease hepsin	O35453
21.0001	21.3047	21.4638	21.6315	21.9594	21.785	21.5023	21.6931	21.6459	21.7828			0.60515	0.412018	-0.20992	-1.24539	Delta(3,5)-Delta(2,4)-dienoyl-CoA isomerase, mitochondrial	O35459
20.4938	20.1901	20.4617	20.4265	20.2027	19.9767	19.7222	19.694	20.0627	19.7358	+	Cre-_U_Cre-_I	3.06407	0.0142723	0.51668	5.16077	Peptidyl-prolyl cis-trans isomerase FKBP8	O35465
22.5285	22.4054	22.0625	22.454	22.1746	22.6384	22.6791	22.4427	22.6458	22.3585			1.15467	0.162987	-0.2279	-2.08983	3 beta-hydroxysteroid dehydrogenase/Delta 5-->4-isomerase type 3	O35469
24.9044	24.1938	24.4886	22.7898	23.1901	24.2715	24.3663	24.0404	23.8511	23.4879			0.0763989	0.92455	-0.0901001	-0.210302	Very long-chain acyl-CoA synthetase	O35488
26.3481	26.7277	26.8613	27.4407	27.7781	27.3911	27.3175	27.6351	27.8962	28.044			1.1897	0.15538	-0.6256	-2.14165	Betaine--homocysteine S-methyltransferase 1	O35490
21.1989	21.2828	21.2193	21.2524	21.3662	21.2244	21.2429	21.3689	21.3373	21.3261			0.396759	0.590515	-0.0360001	-0.886741	Cyclin-dependent kinase 14	O35495
21.4164	22.1165	22.589	22.7087	22.7218	22.8223	22.7778	23.0512	22.5207	23.0537			1.08975	0.181848	-0.53466	-1.99352	Neurogenic locus notch homolog protein 2	O35516
13.9541	16.508	16.8299	16.1323	17.5699	16.2015	16.2149	17.4942	15.5571	17.4846			0.220577	0.773843	-0.39162	-0.543254	Rab GTPase-binding effector protein 1	O35551
18.1625	18.7795	18.395	19.1259	18.8534	18.7891	18.2372	18.3664	18.5175	18.3752			0.49193	0.500271	0.20618	1.05519	CD151 antigen	O35566
21.2415	21.0287	21.169	21.5168	21.3692	21.5087	21.439	21.5107	21.7207	21.8654			1.75294	0.0696928	-0.343859	-2.97768	26S proteasome non-ATPase regulatory subunit 14	O35593
20.5942	21.7306	21.6109	22.2042	22.3013	21.4378	21.7354	21.6664	21.294	21.3259			0.257631	0.736372	0.196341	0.619931	Disintegrin and metalloproteinase domain-containing protein 10	O35598
20.184	19.1048	19.7644	19.6983	19.8903	20.2198	19.5809	19.7516	19.6323	19.0212			0.126869	0.873012	0.0871998	0.334403	NPC intracellular cholesterol transporter 1	O35604
14.8092	15.0423	15.4617	13.4229	13.8387	14.7286	15.4791	12.5555	14.1004	15.5854			0.012752	0.987218	0.0251604	0.0374236	Bone morphogenetic protein receptor type-2	O35607
15.6557	15.1466	14.597	15.0307	14.347	14.5306	18.1143	18.5622	17.8289	18.5384			1.92033	0.056263	-2.55948	-3.2324	Angiopoietin-2	O35608
21.5273	21.0492	21.2067	21.0233	21.0901	21.0092	21.1704	21.1512	21.3164	20.7116			0.339131	0.649479	0.10756	0.779714	Secretory carrier-associated membrane protein 3	O35609
20.4213	20.1773	19.4298	19.3869	19.112	19.6258	19.6767	19.4473	19.7502	18.7152			0.368443	0.617314	0.26242	0.834692	BET1 homolog	O35623
19.6252	19.848	20.2998	20.3181	20.6341	20.0158	19.9263	20.1891	19.9647	20.3365			0.111834	0.887551	0.0585598	0.298435	Hyaluronidase-2	O35632
17.1314	17.0699	16.7961	16.2375	15.8675	16.5551	16.8596	16.7559	16.7753	16.3224			0.0442591	0.95723	-0.0331795	-0.125648	Cohesin subunit SA-2	O35638
18.039	18.4946	18.9736	18.5411	18.4727	19.0172	19.2619	18.8439	18.8866	19.6301			1.77241	0.0675081	-0.62374	-3.00709	Annexin A3	O35639
14.312	14.6124	14.9959	15.1552	14.1074	20.1684	14.579	14.4687	18.2777	15.1737			0.850748	0.269498	-1.89692	-1.63348	Annexin A8	O35640
22.8884	22.5235	22.7711	22.6466	22.5843	22.1158	22.1461	22.2926	21.9858	22.128	+	Cre-_U_Cre-_I	3.819	0.00663636	0.54912	6.70638	AP-1 complex subunit beta-1	O35643
14.8807	17.2528	17.1315	17.8368	17.0172	17.083	17.3834	16.8465	17.3024	16.5488			0.153179	0.846062	-0.20902	-0.39554	Sialidase-1	O35657
14.2051	14.0625	15.3262	15.1916	11.2728	16.4884	15.65	14.7095	13.9215	16.2272			0.821733	0.282874	-1.38768	-1.58887	Complement component 1 Q subcomponent-binding protein, mitochondrial	O35658
20.7763	20.6911	20.5247	21.4094	21.3009	21.6474	21.5745	21.7782	21.8592	21.7094	+	Cre-_U_Cre-_I	2.55513	0.0244775	-0.77326	-4.25366	Glutathione S-transferase Mu 6	O35660
17.4484	19.1548	19.0645	19.7714	19.557	15.8176	19.0723	18.1699	14.1117	18.8525			0.902348	0.246686	1.79442	1.71222	Interferon alpha/beta receptor 2	O35664
22.5887	22.0689	22.7438	22.2728	22.1203	22.0536	21.828	21.9676	22.127	22.0936			1.37733	0.117172	0.34494	2.41856	Monoglyceride lipase	O35678
19.3267	19.1485	17.937	18.8243	19.4647	18.1761	18.1245	17.9964	18.202	17.9126			1.82247	0.0637537	0.85792	3.08294	28S ribosomal protein S12, mitochondrial	O35680
19.5369	19.4615	18.8636	18.8048	18.1091	19.8049	19.5853	18.7097	19.4283	18.4585			0.277178	0.712972	-0.24216	-0.659287	Myeloid-associated differentiation marker	O35682
22.054	21.6342	21.9889	21.0952	21.8925	22.3069	22.1134	22.1168	22.2094	21.7687			1.01328	0.20442	-0.37008	-1.87944	NADH dehydrogenase [ubiquinone] 1 alpha subcomplex subunit 1	O35683
17.4831	19.9067	19.5345	19.547	20.2546	19.7881	20.0228	20.2062	20.2964	20.3435			0.822093	0.283162	-0.786219	-1.58942	Nuclear migration protein nudC	O35685
15.2869	17.1503	17.1547	17.9737	17.5668	16.8458	16.3876	17.6588	16.8159	18.1254			0.0925162	0.908737	-0.140221	-0.251008	Pinin	O35691
17.3117	16.115	15.9264	15.9091	15.7352	15.309	12.894	15.5058	16.2931	14.3711			1.12445	0.171803	1.32488	2.04504	Serine palmitoyltransferase 1	O35704
18.3429	18.7603	18.5428	18.7491	18.9985	18.5614	18.4357	19.0482	19.245	19.3589			0.559176	0.444767	-0.25112	-1.16928	Liprin-beta-2	O35711
23.4412	22.8918	22.545	19.1659	19.5192	21.6857	21.3861	20.8331	19.9458	20.7171			0.263589	0.729445	0.59906	0.632003	Cytochrome P450 4A14	O35728
14.3733	18.3807	19.0496	18.903	18.1757	19.3387	18.9903	18.8003	18.9456	19.461			0.777936	0.305214	-1.33072	-1.52101	Heterogeneous nuclear ribonucleoprotein H	O35737
15.3645	15.5248	14.2809	14.3029	14.4694	19.8738	20.8768	20.757	20.6958	20.6754	+	Cre-_U_Cre-_I	6.99667	0.007	-5.78726	-17.8185	Chitinase-like protein 3	O35744
21.9309	21.4478	21.5441	21.672	21.6126	21.3184	21.34	21.2042	21.1217	21.2614	+	Cre-_U_Cre-_I	2.60164	0.0233906	0.39234	4.33283	Apoptosis inhibitor 5	O35841
21.219	21.1679	20.5896	20.718	20.6095	20.8055	20.2186	19.8951	20.3193	20.0182			1.71188	0.0725904	0.60946	2.91585	Mitochondrial import inner membrane translocase subunit TIM44	O35857
20.8892	20.9913	20.7215	20.868	21.0275	20.9585	21.1435	21.2108	21.2567	21.3238	+	Cre-_U_Cre-_I	2.02336	0.0491215	-0.27916	-3.39168	COP9 signalosome complex subunit 5	O35864
18.7527	20.2267	21.2681	19.6637	19.5882	19.7843	19.6649	19.8303	19.183	19.2737			0.354365	0.632555	0.35264	0.808433	Calumenin	O35887
13.7264	16.4189	17.7707	14.234	14.2666	15.7838	13.9533	14.8024	14.6859	15.1153			0.200127	0.798063	0.41518	0.499648	Nuclear autoantigen Sp-100	O35892
17.4842	17.191	16.6118	14.5597	16.1783	17.8429	13.2901	17.4244	17.5702	17.7142			0.137288	0.862821	-0.36336	-0.358878	U6 snRNA-associated Sm-like protein LSm2	O35900
15.7847	17.9203	18.2832	17.6733	18.0979	19.8801	20.487	20.2436	20.0431	20.092	+	Cre-_U_Cre-_I	3.28757	0.0118684	-2.59728	-5.59083	Platelet glycoprotein Ib alpha chain	O35930
16.6866	17.2025	15.8249	17.147	17.0683	13.9802	13.705	16.4261	14.6091	14.6082	+	Cre-_U_Cre-_I	2.36192	0.0325275	2.12014	3.93177	Interleukin-1 receptor-associated kinase 1	O35942
22.365	22.4634	22.7468	23.1074	23.1831	22.9447	22.9776	23.0395	23.0288	23.4119			0.867632	0.263057	-0.30736	-1.65932	Aldehyde dehydrogenase, cytosolic 1	O35945
17.952	16.7158	19.5814	17.9014	17.8644	17.959	18.2517	18.4587	14.9819	18.4265			0.191255	0.805239	0.38744	0.480419	Proteasome subunit beta type-10	O35955
20.7604	20.9984	19.5607	20.5552	18.6538	21.023	20.4049	20.5225	14.5712	20.5653			0.215518	0.778844	0.68832	0.532556	Ras-related protein Rab-33B	O35963
22.0564	21.885	21.8586	21.7082	21.8234	21.5687	21.5911	21.4932	21.7868	22.0311			0.785526	0.302703	0.17214	1.53282	Guanidinoacetate N-methyltransferase	O35969
18.1903	17.306	14.9986	17.474	17.7141	17.1087	16.7354	15.81	16.8259	15.435			0.562407	0.441972	0.7536	1.17468	39S ribosomal protein L23, mitochondrial	O35972
18.8846	19.0301	19.6788	18.9149	19.0945	20.5087	20.5502	20.1849	20.8166	19.9863	+	Cre-_U_Cre-_I	3.62174	0.00914286	-1.28876	-6.27589	Syndecan-4	O35988
18.0912	18.2455	17.8156	18.0639	17.3667	17.8294	17.6648	17.1242	17.6713	17.4292			1.02321	0.201142	0.3728	1.8943	Centromere/kinetochore protein zw10 homolog	O54692
15.8832	17.5232	17.5344	18.8435	14.7201	17.5888	17.3793	17.4207	14.8164	17.5812			0.0216154	0.978855	-0.0563997	-0.0628252	Caveolae-associated protein 1	O54724
24.8426	24.4662	24.2366	24.3508	24.1416	24.0648	23.943	23.8758	24.026	23.7595	+	Cre-_U_Cre-_I	2.1269	0.0412162	0.47374	3.55396	Dolichyl-diphosphooligosaccharide--protein glycosyltransferase 48 kDa subunit	O54734
22.7006	22.1686	22.1571	21.4008	21.7499	23.1733	23.051	22.8986	23.023	22.5275	+	Cre-_U_Cre-_I	2.19638	0.0386764	-0.89928	-3.66422	Cytochrome P450 2J5	O54749
20.6806	21.0503	20.9469	22.0705	22.0159	22.1833	21.9958	22.2216	22.0089	22.4358			1.58515	0.0870931	-0.81624	-2.72634	Aldehyde oxidase 1	O54754
19.9537	19.5944	19.6462	19.5984	19.3171	19.499	19.3531	19.4077	19.3101	19.137			1.35394	0.120304	0.28058	2.38405	AP-3 complex subunit delta-1	O54774
16.4147	16.2228	17.0482	17.291	16.9562	16.8321	16.9241	17.2749	16.6963	15.7459			0.105314	0.894028	0.0919195	0.282585	SRSF protein kinase 2	O54781
16.8354	16.0672	16.6651	16.2826	15.3804	14.3991	15.9505	15.8761	13.5172	14.0155			1.55716	0.0904088	1.49446	2.68471	Epididymis-specific alpha-mannosidase	O54782
14.0062	16.1732	15.9789	17.3175	14.1204	16.5724	15.0463	17.2257	14.9979	14.3246			0.048251	0.951685	-0.11414	-0.136436	Choline kinase alpha	O54804
13.5781	17.8323	17.464	14.9046	17.9607	17.5926	17.7837	17.7811	16.6408	17.853			0.631734	0.393433	-1.1823	-1.28879	Tissue factor pathway inhibitor	O54819
17.885	17.3695	17.0537	17.6896	17.8576	16.9531	17.5389	17.2168	16.893	17.0129			1.27743	0.1354	0.44814	2.27119	Bystin	O54825
19.7143	19.7671	19.6758	19.9093	20.0716	19.7354	19.6792	19.4188	19.6899	19.5711			1.27116	0.136712	0.20874	2.26195	Casein kinase II subunit alpha'	O54833
18.4688	18.537	19.0672	17.8488	17.6043	18.026	17.5549	17.9528	17.7019	17.5955			1.05504	0.192427	0.539	1.94183	Guanylate cyclase soluble subunit beta-1	O54865
17.6168	18.5717	18.8862	18.7507	19.6778	19.061	19.589	19.5079	19.4559	19.34			1.10257	0.178148	-0.690121	-2.01256	High mobility group protein B3	O54879
13.0103	13.7736	15.1869	15.3782	14.3259	16.8986	17.0053	16.8935	16.5841	16.9313	+	Cre-_U_Cre-_I	3.32233	0.0121399	-2.52758	-5.65964	TYRO protein tyrosine kinase-binding protein	O54885
19.2929	20.7371	20.8802	20.1282	20.3888	20.8293	21.4529	21.2654	21.1769	20.9937			1.66922	0.0764535	-0.8582	-2.85185	Integrin beta-3	O54890
14.6954	17.5522	17.8341	17.9635	18.4835	17.5694	18.5277	18.8644	18.1278	18.1809			0.667852	0.367994	-0.948301	-1.34711	OX-2 membrane glycoprotein	O54901
15.4721	16.2192	16.2816	16.0079	16.3888	15.2242	15.2958	15.1631	13.7711	14.4183	+	Cre-_U_Cre-_I	2.30644	0.0345863	1.29942	3.8413	RalBP1-associated Eps domain-containing protein 1	O54916
16.3357	16.8731	16.7934	16.3976	16.2311	15.2631	15.663	16.1768	15.9634	15.1937	+	Cre-_U_Cre-_I	2.27321	0.0358635	0.87418	3.7875	BCL2/adenovirus E1B 19 kDa protein-interacting protein 2	O54940
15.4358	18.3898	17.7036	15.4981	13.878	15.3039	14.9277	18.196	13.7104	14.7082			0.31191	0.677458	0.81182	0.727554	DnaJ homolog subfamily B member 6	O54946
20.4014	21.4973	21.6707	21.6989	21.4312	21.0873	21.3597	21.5674	21.2024	21.5964			0.0303922	0.971416	-0.0227398	-0.0875167	Mast/stem cell growth factor receptor Kit	O54949
20.2742	20.0879	20.1634	19.7181	19.7932	19.6288	19.8532	19.9933	19.8519	19.9922			0.538012	0.460803	0.14348	1.13376	5'-AMP-activated protein kinase subunit gamma-1	O54950
15.0335	15.4886	15.1401	14.5154	14.9594	15.52	16.6828	14.9065	16.4633	15.1817			1.01434	0.204205	-0.72346	-1.88103	Barrier-to-autointegration factor	O54962
21.221	20.9665	20.9707	21.1362	20.8696	20.5535	20.5313	20.5423	20.5585	20.7945	+	Cre-_U_Cre-_I	3.19153	0.0128492	0.43678	5.40343	ATPase Asna1	O54984
17.1418	17.6744	17.5497	17.3799	17.8749	16.9581	17.1271	17.3364	17.8774	17.6869			0.247585	0.747142	0.126961	0.599422	STE20-like serine/threonine-protein kinase	O54988
18.5957	18.0316	17.1633	16.7107	15.127	18.4193	18.2833	17.0742	17.5685	16.5892			0.280654	0.70885	-0.46124	-0.666213	BCL2/adenovirus E1B 19 kDa protein-interacting protein 3	O55003
21.2026	21.1383	21.1535	21.4129	21.1727	21.016	21.1337	21.1447	20.9464	21.1476			1.18196	0.157524	0.138321	2.13021	Trafficking protein particle complex subunit 3	O55013
25.1329	24.8192	24.5465	23.3778	23.5582	24.8605	24.9714	24.3464	24.9267	24.1654			0.432995	0.554894	-0.36716	-0.951974	Membrane-associated progesterone receptor component 1	O55022
19.9405	20.3832	20.4803	20.7984	20.9349	20.8034	20.8511	21.0575	20.866	21.0691			1.30423	0.130333	-0.42196	-2.31072	Inositol monophosphatase 1	O55023
16.6731	17.613	17.0023	17.9225	17.4662	17.1794	17.4952	17.8635	17.0356	13.6667			0.387195	0.597569	0.68734	0.869271	Ectonucleoside triphosphate diphosphohydrolase 2	O55026
18.122	18.3336	18.0295	18.177	18.1162	18.6683	18.0201	17.4651	18.0088	17.961			0.278694	0.710899	0.130999	0.66231	[3-methyl-2-oxobutanoate dehydrogenase [lipoamide]] kinase, mitochondrial	O55028
22.8978	22.7158	22.9138	23.0643	22.8848	23.1496	23.1393	23.4768	23.2748	23.4892	+	Cre-_U_Cre-_I	2.61902	0.0224469	-0.41064	-4.36259	Coatomer subunit beta'	O55029
15.3274	17.7896	13.7849	17.6435	18.6624	17.8274	18.0629	15.1782	18.5288	17.146			0.275956	0.714614	-0.7071	-0.656848	Cytoplasmic protein NCK2	O55033
17.0287	18.4593	17.7913	18.1978	18.2533	18.8257	18.5426	18.5938	17.839	18.5306			0.905703	0.245762	-0.520261	-1.71732	Serine/threonine-protein kinase tousled-like 2	O55047
22.6384	22.6584	22.6943	23.2388	23.3131	23.2394	23.3044	23.3163	23.3157	23.464			1.56952	0.0888606	-0.41936	-2.70308	Thiopurine S-methyltransferase	O55060
19.1908	18.7819	18.87	14.6178	16.2902	15.3539	15.2753	15.6288	13.9682	15.3433			1.48569	0.0990535	2.43624	2.57871	Cytochrome P450 2B19	O55071
15.6576	14.1731	14.8497	14.1237	16.4675	16.4894	15.3316	15.3592	15.8639	15.3223			0.594178	0.418372	-0.61896	-1.22735	Protein IMPACT	O55091
14.2839	16.018	14.8412	13.6573	17.3291	15.1201	14.2212	15.5145	15.6017	16.3438			0.0652825	0.936589	-0.13436	-0.181573	Striatin	O55106
20.8787	22.5604	22.4056	22.9842	22.6711	22.7745	23.2202	23.1748	21.8309	22.5787			0.422197	0.564811	-0.41582	-0.932687	Desmoglein-2	O55111
25.052	24.823	24.1946	24.4574	24.0512	24.6497	24.204	23.9181	24.6194	24.1345			0.400279	0.586359	0.2105	0.893142	Protein NipSnap homolog 1	O55125
18.4841	18.3654	17.738	18.0443	17.5736	18.3769	17.7667	17.3813	17.6892	16.9851			0.693992	0.353628	0.401241	1.3889	Protein NipSnap homolog 2	O55126
18.2161	18.7784	18.397	18.1216	18.1266	19.0016	18.7519	18.8314	19.0487	18.8791	+	Cre-_U_Cre-_I	2.56261	0.0242781	-0.5746	-4.26635	Histone deacetylase complex subunit SAP18	O55128
20.4438	21.0692	21.8442	20.8639	20.8026	20.6373	20.6077	20.838	20.7805	21.1561			0.347213	0.640246	0.20082	0.794991	Septin-7	O55131
15.2836	17.7032	17.7957	17.8698	18.2384	14.531	13.404	13.7543	14.1351	16.2386	+	Cre-_U_Cre-_I	2.45652	0.0284678	2.96554	4.088	Protocadherin-12	O55134
19.4905	19.647	20.5167	20.5952	20.6971	20.8286	20.5168	21.3122	20.669	21.1422			1.35412	0.120354	-0.704461	-2.38431	Eukaryotic translation initiation factor 6	O55135
21.4396	21.1455	21.0515	20.3495	20.2213	20.4855	20.3791	20.664	20.7172	21.2879			0.188257	0.809308	0.13474	0.473878	Acyl-coenzyme A thioesterase 1	O55137
25.3411	24.6252	24.9249	25.2432	25.0832	24.5889	24.4129	24.8229	24.5028	25.0901			1.12571	0.171591	0.36	2.0469	60S ribosomal protein L35a	O55142
23.2138	22.7431	22.3814	21.1397	21.054	22.388	22.3978	21.9569	22.2643	21.5139			0.00160871	0.997876	0.00221977	0.00478066	Sarcoplasmic/endoplasmic reticulum calcium ATPase 2	O55143
18.5768	19.0136	18.5449	19.3637	19.1075	18.3592	18.4239	18.2634	18.0607	18.4125	+	Cre-_U_Cre-_I	2.15381	0.0405324	0.61736	3.59653	CD59A glycoprotein	O55186
15.8278	17.6439	17.9993	17.6782	17.7242	17.673	17.8588	17.8527	17.8454	17.874			0.537892	0.460878	-0.4461	-1.13355	Transcription elongation factor SPT5	O55201
20.1378	20.177	20.7916	20.0726	19.9773	20.4618	20.3827	20.331	20.4247	20.549			0.660279	0.371478	-0.19858	-1.33494	Integrin-linked protein kinase	O55222
19.7601	19.3817	19.7689	20.3733	20.105	20.5149	20.2585	20.4333	20.0768	20.2343			1.29313	0.132217	-0.42576	-2.29436	Choline/ethanolamine kinase	O55229
22.9299	22.5077	22.3927	22.9739	22.7875	22.9895	22.8662	22.9474	22.8059	22.9152			0.803437	0.292409	-0.1865	-1.5606	Proteasome subunit beta type-5	O55234
21.1904	20.9389	21.1404	20.1615	20.5347	20.7866	20.6291	20.7358	20.8913	20.9952			0.0242028	0.977213	-0.0144199	-0.0701508	Nicotinamide N-methyltransferase	O55239
20.0643	19.4548	19.1847	18.6018	18.6554	19.2678	19.2338	18.7273	19.1586	18.3348			0.329328	0.659854	0.24774	0.761059	Sigma non-opioid intracellular receptor 1	O55242
19.0274	19.3105	18.7374	19.2945	19.0129	19.3054	17.1008	18.9117	18.9863	18.8743			0.510982	0.483202	0.44084	1.08789	Ninjurin-1	O70131
22.0676	22.1085	22.2597	22.1397	22.1705	22.0838	22.2308	22.286	22.1646	22.2856			0.582103	0.428679	-0.06096	-1.20741	ATP-dependent RNA helicase A	O70133
16.1862	15.2391	15.2811	14.0899	15.2082	17.6726	18.2364	17.4823	18.1083	18.3863	+	Cre-_U_Cre-_I	4.12496	0.00435821	-2.77628	-7.41658	Neutrophil collagenase	O70138
14.9333	15.5284	16.0728	14.8399	15.383	16.9619	17.1888	17.2427	17.0706	17.247	+	Cre-_U_Cre-_I	4.28689	0.00451852	-1.79072	-7.81507	Neutrophil cytosol factor 2	O70145
21.7981	21.4718	21.3431	21.5261	21.2683	21.5128	21.3833	21.4709	21.3831	21.4364			0.184751	0.813637	0.0441795	0.466197	Dolichol-phosphate mannosyltransferase subunit 1	O70152
13.8303	17.8503	18.8269	18.7443	18.3323	18.4267	18.1928	18.4181	18.1084	18.4733			0.381053	0.604639	-0.80704	-0.857994	Ficolin-1	O70165
16.7769	17.9503	18.7019	14.9736	14.694	16.1961	17.0762	16.8981	17.6885	17.2476			0.193307	0.804772	-0.40196	-0.484883	Phosphatidylinositol 5-phosphate 4-kinase type-2 alpha	O70172
22.1849	22.0136	21.9695	22.1161	22.0012	21.753	21.6896	21.8893	22.0496	22.0988			0.9592	0.223471	0.161	1.79823	Eukaryotic translation initiation factor 3 subunit D	O70194
17.7769	17.4037	17.8635	17.7205	17.2446	17.3126	17.1257	16.6113	16.4978	17.1307			1.99347	0.0512157	0.66622	3.34526	Allograft inflammatory factor 1	O70200
16.6387	15.7739	15.9949	15.7413	15.6289	16.5745	15.0842	16.0662	14.9663	14.2783			0.60935	0.409566	0.56164	1.25228	Probable phospholipid-transporting ATPase IIA	O70228
15.1395	12.7454	16.4449	17.3709	17.4689	16.2952	17.8684	14.7457	18.4314	18.7979			0.580285	0.429691	-1.3938	-1.2044	Phosphoglycerate mutase 2	O70250
19.2043	21.3715	21.4097	21.1539	21.7231	21.5632	21.673	22.0058	21.8597	21.9298			0.972186	0.21924	-0.8338	-1.81778	Elongation factor 1-beta	O70251
19.6035	19.7509	19.5417	18.9402	18.7738	19.3823	18.5896	18.2187	18.2842	17.9451			1.54442	0.0916422	0.83804	2.66578	Heme oxygenase 2	O70252
14.8438	18.3444	17.3588	17.2267	17.524	17.1061	18.2088	18.2486	17.7333	17.4888			0.526615	0.468924	-0.69758	-1.11448	Epsilon-sarcoglycan	O70258
19.2713	18.8508	19.0079	18.7861	19.3097	18.6789	18.4287	18.2856	18.2336	18.0369	+	Cre-_U_Cre-_I	2.82222	0.018556	0.71242	4.7181	Protein tyrosine phosphatase type IVA 2	O70274
15.1686	15.1805	13.8937	14.7391	14.6812	16.2763	14.6994	13.9367	14.1071	15.1511			0.0766578	0.924724	-0.1015	-0.210965	Protein-tyrosine sulfotransferase 1	O70281
15.0747	16.3345	15.4898	13.7594	13.4523	14.5616	14.2173	14.3723	14.0392	16.6834			0.0225147	0.978129	0.0473803	0.0653761	G protein-coupled receptor kinase 6	O70293
20.8329	20.4967	20.3	20.4966	20.0539	20.236	20.0842	19.693	19.576	19.6751			1.90032	0.0572819	0.583159	3.2017	Cell death activator CIDE-B	O70303
16.1382	17.9991	18.1127	17.9662	18.3172	18.5171	18.4041	18.8878	18.6506	18.7276			1.29336	0.132304	-0.93076	-2.29468	Ataxin-2	O70305
18.5801	20.1006	19.9804	19.4181	19.4023	19.4145	19.7468	19.6712	19.366	19.2746			0.00198762	0.997752	0.00168037	0.00590414	Integrin beta-5	O70309
22.3232	21.9197	22.0658	22.4709	22.3767	22.4128	22.3082	22.2922	22.363	22.4529			0.610853	0.409269	-0.13456	-1.25474	Glycylpeptide N-tetradecanoyltransferase 1	O70310
18.5758	18.1922	18.5976	18.1856	18.0619	18.2232	17.8583	18.2078	18.0482	18.3798			0.618051	0.403913	0.17916	1.2665	Glycylpeptide N-tetradecanoyltransferase 2	O70311
19.263	19.4827	19.9306	18.9893	19.0108	19.4209	19.1628	18.9476	19.1243	19.0382			0.475212	0.516212	0.19652	1.02625	Band 4.1-like protein 2	O70318
20.5917	20.3887	20.3377	20.4916	20.2373	21.0128	20.6223	20.4085	20.8853	20.3223			0.858341	0.266477	-0.24084	-1.64511	Monocarboxylate transporter 8	O70324
21.6224	21.887	21.6504	22.0377	22.2345	22.1813	22.2249	22.4495	22.4475	22.6776	+	Cre-_U_Cre-_I	2.0786	0.045	-0.50976	-3.47797	Phospholipid hydroperoxide glutathione peroxidase	O70325
16.5312	17.0996	18.0761	18.9216	18.7614	18.0907	18.0858	18.4368	17.6443	18.4825			0.224781	0.770952	-0.27004	-0.552099	Phosphatidylinositol-glycan-specific phospholipase D	O70362
17.1954	19.5556	20.5306	18.6269	19.028	19.4029	19.2243	19.4562	19.5207	19.9323			0.41785	0.569317	-0.519981	-0.924888	PDZ and LIM domain protein 1	O70400
20.9116	20.7513	20.8651	20.5443	20.4602	20.7145	20.9051	20.9265	20.9207	20.5313			0.344986	0.643305	-0.0931198	-0.790791	Vesicle-associated membrane protein 8	O70404
16.6752	17.8593	17.1172	16.3628	14.5012	16.7249	16.8734	16.7387	16.0683	15.5694			0.0633359	0.937889	0.1082	0.176485	Membrane primary amine oxidase	O70423
22.7622	22.7403	22.7731	22.8136	22.8078	22.8675	22.8918	22.9106	23.1474	23.1364			1.97774	0.0518702	-0.21134	-3.32091	Proteasome subunit alpha type-3	O70435
19.6194	18.962	19.5026	19.1411	19.116	19.2234	19.4478	19.1239	19.2653	18.8252			0.230615	0.765548	0.0910999	0.564312	Syntaxin-7	O70439
20.4578	20.3351	14.3683	20.6194	15.6359	21.145	20.8376	14.5675	20.652	20.4076			0.284177	0.706061	-1.23864	-0.67321	Guanine nucleotide-binding protein subunit alpha-11	O70443
14.0814	15.9358	13.8058	16.4163	13.6441	14.4323	14.0395	15.5591	14.9215	15.2544			0.0351611	0.96661	-0.0646801	-0.100749	14-3-3 protein sigma	O70456
18.2784	20.1609	20.3899	20.4305	20.3935	20.6965	21.0276	21.2605	20.6754	20.9089			1.28832	0.133385	-0.98314	-2.28725	Oncostatin-M-specific receptor subunit beta	O70458
23.0268	23.2971	23.374	24.1807	24.0549	24.3744	24.0854	24.2545	24.2166	24.5009			1.74363	0.0703946	-0.69966	-2.96364	UDP-glucose 6-dehydrogenase	O70475
13.9615	14.0386	16.0077	16.1455	14.0006	13.5652	15.5443	15.5894	16.5695	15.3781			0.301189	0.688239	-0.49852	-0.706697	BTB/POZ domain-containing adapter for CUL3-mediated RhoA degradation protein 3	O70479
17.4965	17.0727	16.7699	16.6248	17.414	16.7248	16.6723	16.2136	16.6334	15.668			1.51889	0.0943523	0.69316	2.62789	E3 ubiquitin-protein ligase UBR1	O70481
18.0324	17.6679	17.9198	17.9243	18.8334	17.82	15.2218	16.5401	17.9679	17.7039			0.982007	0.215836	1.02482	1.83254	Sorting nexin-3	O70492
17.5151	18.1867	17.8918	17.4217	17.2086	17.7825	17.6004	16.8597	17.4003	16.9958			0.626263	0.397258	0.31704	1.27989	Sorting nexin-12	O70493
15.2169	15.0184	13.5843	16.2931	15.9645	15.0324	14.4009	15.5202	14.4186	14.6131			0.355287	0.631991	0.4184	0.810161	H(+)/Cl(-) exchange transporter 7	O70496
23.1698	22.513	22.4305	21.1008	21.1899	22.9196	22.9574	22.5403	22.7913	22.3944			0.784928	0.302795	-0.6398	-1.53189	Very-long-chain 3-oxoacyl-CoA reductase	O70503
16.6594	16.4465	16.7453	16.9478	15.0524	15.3295	17.0536	16.8381	17.0898	17.3876			0.320109	0.669436	-0.36944	-0.743383	SRSF protein kinase 1	O70551
17.7908	18.1319	18.0844	18.3076	18.0419	18.0919	17.6682	17.0678	18.2232	17.9852			0.569339	0.436795	0.26406	1.18623	Protein diaphanous homolog 2	O70566
20.1586	21.5548	21.6916	22.2159	21.8592	20.9783	20.9342	20.7326	21.1792	21.1027			0.71146	0.344463	0.51062	1.41664	Polymeric immunoglobulin receptor	O70570
19.0053	18.6924	19.224	18.1016	18.1976	18.9268	19.3685	18.8683	19.2813	18.5865			0.690244	0.355001	-0.362099	-1.38292	Sphingomyelin phosphodiesterase 2	O70572
18.3555	18.1324	18.0472	17.9233	17.7695	17.6766	18.1152	17.6392	18.1834	16.9033			0.684531	0.358457	0.34204	1.37381	Peroxisomal membrane protein PMP34	O70579
16.6008	16.853	16.6734	16.5895	15.1824	15.6672	15.5658	16.3844	14.9103	15.398			1.1353	0.169054	0.79468	2.06113	Dystrobrevin beta	O70585
18.6285	19.1749	18.858	18.9791	18.9266	18.6336	18.5358	18.4895	18.4991	18.1664	+	Cre-_U_Cre-_I	2.26913	0.0358406	0.448539	3.78092	Peripheral plasma membrane protein CASK	O70589
14.611	17.6868	17.772	17.7893	17.8673	18.38	17.1017	17.6696	17.5435	17.3181			0.288682	0.701438	-0.4573	-0.682125	Prefoldin subunit 2	O70591
14.685	18.8436	18.3199	16.3141	17.6564	20.1874	20.4368	20.1879	20.1678	19.9841	+	Cre-_U_Cre-_I	2.41378	0.0308852	-3.029	-4.01709	Platelet glycoprotein IX	O88186
14.5745	15.4001	13.7265	15.4696	17.2135	15.936	12.3411	15.7755	15.0878	16.4248			0.0633502	0.938033	0.163799	0.176522	C-type lectin domain family 11 member A	O88200
16.0102	14.9518	17.9391	18.5177	18.1996	15.2404	15.276	15.748	15.6645	15.2508			1.35822	0.119927	1.68774	2.39036	Collagen alpha-1(V) chain	O88207
16.3137	15.7602	13.7895	14.9653	15.2446	15.929	15.3883	16.5353	15.6096	15.8327			0.689752	0.355226	-0.64432	-1.38214	Craniofacial development protein 1	O88271
17.1214	16.7206	16.9508	17.1263	15.9526	17.6788	17.7797	17.6988	17.3336	17.3109			1.95124	0.053155	-0.786019	-3.27997	Protein Wiz	O88286
14.6525	13.8074	16.3719	14.4738	14.1796	14.374	16.9035	16.7041	17.1256	16.7054			1.42271	0.109011	-1.66548	-2.48557	DBIRD complex subunit ZNF326	O88291
23.4135	24.5296	24.911	25.0284	25.1339	24.8173	24.8357	24.9047	24.5985	24.9574			0.290068	0.700147	-0.21944	-0.684861	Nidogen-2	O88322
20.0536	20.3233	20.6594	21.0406	20.8826	20.6522	20.7186	20.9532	20.828	21.0205			0.610832	0.409165	-0.242599	-1.2547	Alpha-N-acetylglucosaminidase	O88325
19.6661	19.5125	19.4253	19.4569	19.0848	19.9862	19.3185	19.4207	19.151	19.144			0.0487502	0.951164	0.0250404	0.137779	Unconventional myosin-Ia	O88329
15.2299	14.8258	15.3169	15.1444	16.9839	16.104	15.5641	15.1139	14.9314	14.3227			0.250353	0.7444	0.29296	0.605092	Cadherin-16	O88338
21.2897	21.9208	22.2287	21.7308	21.9698	21.7548	21.9432	21.9263	21.881	22.0398			0.198984	0.798982	-0.08106	-0.497182	WD repeat-containing protein 1	O88342
18.5376	19.1772	18.7191	17.0487	18.0246	18.8876	18.6886	18.1994	18.2212	17.6632			0.0250262	0.976256	-0.0305603	-0.0724738	Electrogenic sodium bicarbonate cotransporter 1	O88343
17.19	16.9543	16.9887	17.1101	17.0023	15.5113	16.9374	17.1253	17.1452	16.4384			0.665626	0.369337	0.41756	1.34353	Inhibitor of nuclear factor kappa-B kinase subunit beta	O88351
18.7657	18.0166	18.564	18.2214	18.3995	18.4204	18.299	17.7049	17.9951	18.0691			0.855635	0.2671	0.295739	1.64097	Vesicle transport through interaction with t-SNAREs homolog 1B	O88384
17.8275	19.3587	18.9275	20.1584	20.1693	19.0168	19.5135	19.6282	19.353	19.4577			0.086313	0.915808	-0.105561	-0.235469	Transforming growth factor beta receptor type 3	O88393
14.9805	15.7296	15.1755	14.2504	13.7111	13.1499	19.9294	15.2775	14.7693	15.6031			0.363706	0.621818	-0.97642	-0.825886	Advillin	O88398
19.0242	18.6983	18.3906	18.8591	14.5016	19.8286	18.9132	18.7846	17.8058	18.2371			0.398413	0.588543	-0.8191	-0.88975	Nucleoside diphosphate kinase 6	O88425
23.7178	23.34	23.7561	22.6866	22.9276	22.2695	22.2076	22.5264	22.3308	22.4096	+	Cre-_U_Cre-_I	2.5685	0.0242276	0.93684	4.27634	Bifunctional 3'-phosphoadenosine 5'-phosphosulfate synthase 2	O88428
20.5243	20.5849	20.2943	20.336	20.0217	20.6316	20.407	20.3655	20.7347	20.5739			0.812411	0.28676	-0.1903	-1.57448	Metaxin-2	O88441
15.4801	16.4592	16.7406	16.9908	17.4496	15.2209	14.8471	16.0005	15.1112	16.5271			1.35537	0.120361	1.0827	2.38616	Kinesin light chain 1	O88447
15.6641	17.6499	17.4842	17.6201	17.7691	18.6635	17.3828	15.7343	17.8675	14.4438			0.194575	0.803151	0.4191	0.487638	Kinesin light chain 2	O88448
25.7477	25.4917	25.1499	24.5527	24.5191	25.3132	25.3505	24.9	25.18	24.5692			0.0361442	0.966274	0.0296398	0.103461	Retinol dehydrogenase 7	O88451
22.5166	21.9736	21.2091	20.8237	20.6257	21.6125	20.9629	21.07	21.4048	20.7868			0.286836	0.704089	0.26234	0.678476	7-dehydrocholesterol reductase	O88455
18.3629	19.1663	19.6	20.0538	19.8353	19.6705	19.9489	19.8589	19.4822	19.9419			0.581968	0.428567	-0.37682	-1.20719	Calpain small subunit 1	O88456
19.4291	19.4447	19.5837	19.7854	19.542	19.094	18.8683	19.2096	19.1211	19.3081	+	Cre-_U_Cre-_I	2.69094	0.021595	0.43676	4.48681	Cytoplasmic dynein 1 intermediate chain 2	O88487
13.1924	15.2094	14.1474	14.0291	15.0614	14.5113	15.5344	15.6158	13.9472	16.9318			0.796725	0.295977	-0.98016	-1.5502	Perilipin-4	O88492
16.8017	19.1823	18.6372	18.4989	18.5597	18.5223	18.7185	18.8914	18.8498	18.3746			0.355073	0.631791	-0.33536	-0.80976	Ciliary neurotrophic factor receptor subunit alpha	O88507
17.484	17.3534	16.8227	17.3409	17.2417	17.5099	17.0541	16.2041	17.1748	17.4358			0.280777	0.708773	0.1728	0.666458	Leucine-rich repeat protein SHOC-2	O88520
16.1945	15.9638	14.4453	15.6465	17.472	15.2271	16.2055	16.368	16.3407	17.1904			0.22701	0.768559	-0.32192	-0.556775	NF-kappa-B essential modulator	O88522
19.6427	19.5953	20.1255	19.5704	19.9668	19.2682	19.8775	20.045	19.6827	19.8839			0.0587231	0.941241	0.0286804	0.164355	Palmitoyl-protein thioesterase 1	O88531
18.4052	18.4571	18.854	18.6848	18.9069	18.6281	18.8814	18.8534	18.9906	19.0183			0.917548	0.240018	-0.21276	-1.73529	Zinc finger RNA-binding protein	O88532
22.0682	22.1476	22.4555	23.1428	22.8727	22.7565	22.8315	22.9029	23.0634	23.0892			0.962878	0.222074	-0.39134	-1.80377	Aromatic-L-amino-acid decarboxylase	O88533
20.8357	20.4038	20.495	20.8814	20.5205	20.1724	20.2	20.4879	19.9663	20.4228			1.63719	0.0805919	0.3774	2.80394	COP9 signalosome complex subunit 3	O88543
19.3921	19.778	19.5609	19.8505	20.0359	19.9091	19.9067	20.2565	20.1853	20.5493			1.54128	0.091918	-0.4379	-2.66112	COP9 signalosome complex subunit 4	O88544
19.2128	19.2014	19.4439	19.2537	19.4312	19.1552	19.0529	19.4272	19.6611	19.921			0.349946	0.636823	-0.13488	-0.800136	COP9 signalosome complex subunit 6	O88545
21.2074	22.2727	22.7257	21.6892	22.0116	22.1391	22.6121	22.5153	22.8061	22.4369			1.001	0.208753	-0.52058	-1.86104	Heterogeneous nuclear ribonucleoproteins A2/B1	O88569
14.9332	15.5994	15.8484	16.5969	17.3244	16.3072	14.8649	16.4647	15.0265	15.3072			0.393096	0.592534	0.46636	0.880062	Low-density lipoprotein receptor-related protein 6	O88572
24.34	24.4698	24.1797	24.6748	24.5697	24.9719	24.8844	24.746	24.8215	24.6809	+	Cre-_U_Cre-_I	2.23067	0.037181	-0.37414	-3.71906	Catechol O-methyltransferase	O88587
14.9895	13.0811	15.0423	15.5373	13.8661	17.6703	18.1205	17.9637	18.1166	17.8234	+	Cre-_U_Cre-_I	4.16731	0.00449231	-3.43564	-7.51923	Peptidoglycan recognition protein 1	O88593
17.3244	17.4848	17.6999	18.3014	17.9439	17.6639	17.9926	18.1694	17.9793	18.1757			0.608781	0.409414	-0.2453	-1.25134	Beclin-1	O88597
15.6231	16.174	15.1629	14.8995	14.0647	12.9053	14.6711	15.6882	15.3296	13.0537			0.617809	0.40392	0.85526	1.26611	Poly(ADP-ribose) glycohydrolase	O88622
14.4116	15.2171	15.4196	13.7447	14.0912	16.4525	15.0306	13.8737	15.1288	15.7559			0.61037	0.409078	-0.67146	-1.25394	Ubiquitin carboxyl-terminal hydrolase 2	O88623
19.0339	17.7006	18.1601	17.6486	17.3494	18.1304	17.7904	17.9377	17.642	17.5475			0.219817	0.774753	0.16892	0.54165	Golgi SNAP receptor complex member 1	O88630
15.5334	16.6243	16.9025	17.0815	16.6369	17.0798	17.0311	17.3508	17.1056	17.1913			1.20525	0.151132	-0.596	-2.16464	Serine/threonine-protein kinase PAK 3	O88643
13.8903	17.573	17.1354	16.9317	16.8085	16.2283	16.659	17.0064	17.1762	17.1075			0.219203	0.77466	-0.3677	-0.540354	Ragulator complex protein LAMTOR3	O88653
20.315	20.4562	20.6119	21.1737	21.2067	21.1551	21.1907	21.4336	20.9611	21.2595			1.25396	0.140562	-0.4473	-2.23656	Protein CREG1	O88668
17.9952	19.868	20.0877	19.9962	20.498	19.8258	19.7384	20.1591	19.792	20.0767			0.207848	0.788696	-0.22938	-0.516226	26S proteasome regulatory subunit 6A	O88685
20.3467	19.9304	19.5337	20.601	20.2407	20.2125	19.8175	19.9815	20.4526	20.1903			0.000597861	0.998937	-0.000379562	-0.00177875	ATP-dependent Clp protease proteolytic subunit, mitochondrial	O88696
14.6995	15.3806	15.0199	14.7767	15.8234	14.7464	14.5281	16.3494	14.1408	15.3144			0.106137	0.893702	0.1242	0.284595	Serine/threonine-protein kinase 16	O88697
17.9212	18.0293	18.3857	17.7616	17.8581	18.1812	18.2838	18.2922	17.8272	18.6222			0.763765	0.3139	-0.25014	-1.49891	C-terminal-binding protein 1	O88712
14.7738	14.4818	14.7003	16.6581	16.3225	15.2374	16.2037	16.5853	16.6441	16.6648			0.867479	0.263031	-0.87976	-1.65909	Ensconsin	O88735
20.8486	20.683	20.0038	19.6776	19.5248	20.2672	20.4492	19.9827	20.3198	20.2414			0.145786	0.854833	-0.1045	-0.37858	3-keto-steroid reductase	O88736
18.3584	18.178	18.1094	18.6321	18.2572	18.3518	17.8989	17.8357	18.2964	17.7012			0.98009	0.21661	0.29022	1.82966	Baculoviral IAP repeat-containing protein 6	O88738
15.1947	15.8331	16.9747	15.4272	17.51	13.8968	17.1504	17.0196	16.8852	17.3347			0.130359	0.868686	-0.2694	-0.34264	Target of Myb protein 1	O88746
17.8736	18.7421	19.3687	19.8153	19.3926	19.6367	19.8491	19.9928	19.4912	20.171			1.2289	0.145803	-0.7897	-2.19957	Coagulation factor V	O88783
21.6333	22.3185	22.2433	22.3584	22.4173	22.3323	22.6623	22.6766	22.6249	22.6584			1.44858	0.10453	-0.39674	-2.5238	Junctional adhesion molecule A	O88792
13.8764	18.367	17.8222	18.0369	14.3312	17.9125	18.1197	17.8161	18.2697	17.4166			0.72264	0.33813	-1.42018	-1.43432	Ribonuclease P protein subunit p30	O88796
15.6353	16.4489	15.7857	17.1587	16.8696	14.5381	14.4905	15.5728	17.2474	17.473			0.312687	0.677208	0.51528	0.729059	Signal transducing adapter molecule 2	O88811
20.053	19.5717	18.9527	18.5549	17.8703	19.3949	14.2602	17.5745	17.8515	16.9664			1.05592	0.192182	1.79102	1.94315	Lathosterol oxidase	O88822
18.5442	17.9748	17.9303	17.7817	17.5323	15.1478	15.4343	14.6183	15.7801	14.8017	+	Cre-_U_Cre-_I	5.20691	0.00226087	2.79622	10.4263	Protein JTB	O88824
18.4545	17.4657	17.4586	15.2105	16.3449	16.8268	16.4285	16.0337	16.1959	15.3666			0.668533	0.367756	0.81654	1.3482	Lactosylceramide alpha-2,3-sialyltransferase	O88829
14.6598	15.4256	13.9966	16.1654	15.8499	14.5698	15.1418	14.5799	14.3145	15.477			0.401176	0.585754	0.40286	0.894771	Death domain-containing protein CRADD	O88843
24.4929	24.852	24.9539	25.1413	25.3933	25.0756	25.1432	25.4449	25.3581	25.5231			1.07931	0.184639	-0.3423	-1.97798	Isocitrate dehydrogenase [NADP] cytoplasmic	O88844
16.9398	15.7134	16.2066	16.6425	15.8781	15.1207	16.017	15.6622	15.7893	16.142			0.977343	0.217387	0.52984	1.82553	A-kinase anchor protein 10, mitochondrial	O88845
20.874	20.9066	20.9187	21.031	20.9514	21.0105	21.1078	21.2298	21.3138	21.5157			1.95459	0.05303	-0.299179	-3.28514	Putative hydrolase RBBP9	O88851
14.6588	15.5811	13.9901	16.7667	14.228	16.7897	14.342	16.1364	17.9106	15.6324			0.719269	0.340456	-1.11728	-1.42899	Protein-tyrosine sulfotransferase 2	O88856
16.6322	17.1354	16.7835	14.6742	14.4651	16.3317	16.085	16.0993	16.8358	13.6379			0.0633696	0.93815	0.140141	0.176573	Cyclin-K	O88874
21.2468	21.1023	20.6233	20.4516	19.9951	20.467	20.3259	20.1948	20.2056	20.1452			0.948051	0.227014	0.41612	1.78142	Short-chain dehydrogenase/reductase 3	O88876
15.379	14.6652	16.4549	15.0983	15.0514	16.8855	14.9414	14.9692	13.8695	14.1365			0.251051	0.743862	0.36934	0.60652	Apoptotic protease-activating factor 1	O88879
15.6097	15.011	14.0872	13.4078	14.1611	15.1205	14.3514	15.0612	15.0473	13.4451			0.111775	0.887509	-0.14974	-0.298292	Amyloid-beta A4 precursor protein-binding family A member 3	O88888
15.2094	14.4467	16.2437	16.7683	16.5441	14.6906	13.4355	15.4612	16.4558	17.0914			0.215302	0.778738	0.41554	0.532098	Histone deacetylase 3	O88895
20.8438	20.9241	20.2086	18.4386	18.5713	20.46	20.3805	19.8837	19.6359	18.6033			0.00243146	0.997632	0.00460014	0.00721886	Sterol O-acyltransferase 2	O88908
19.3043	19.4298	19.3045	19.9835	19.7845	20.0874	19.7165	19.8228	19.451	20.1936			0.786219	0.302188	-0.29294	-1.53389	Coagulation factor X	O88947
17.5875	18.9605	19.1543	18.8988	18.7782	18.9924	18.0311	18.5558	18.6832	19.1205			0.000736007	0.999166	-0.00073967	-0.00218941	Protein lin-7 homolog C	O88951
20.7624	20.8988	20.557	19.6635	19.6994	19.4383	19.7666	19.6179	19.8049	19.9095			1.22639	0.146009	0.60878	2.19586	Glucosamine-6-phosphate isomerase 1	O88958
21.3978	21.2923	19.9856	20.4541	20.7371	21.8828	21.4046	20.8838	22.0519	21.4863			1.30345	0.130176	-0.7685	-2.30958	7-alpha-hydroxycholest-4-en-3-one 12-alpha-hydroxylase	O88962
19.1139	18.918	18.2695	18.4859	18.0821	18.8199	18.7371	17.9526	18.7261	17.503			0.293376	0.696749	0.226139	0.691379	ATP-dependent zinc metalloprotease YME1L1	O88967
18.7578	21.1065	20.4554	22.4317	22.04	22.353	22.1976	22.7427	22.1316	22.8766			1.26419	0.13826	-1.50202	-2.25166	Transcobalamin-2	O88968
19.2041	18.7623	18.7726	18.1313	18.9017	19.4341	18.8517	18.1142	18.8789	18.5942			0.0252251	0.976157	-0.0202202	-0.0730345	Syntaxin-8	O88983
21.557	21.3376	21.0605	21.8278	21.5987	20.858	20.692	20.7128	21.0077	20.8747	+	Cre-_U_Cre-_I	2.72857	0.0204951	0.64728	4.5525	2-amino-3-ketobutyrate coenzyme A ligase, mitochondrial	O88986
22.8842	23.4231	23.8204	23.2297	23.7005	23.1704	23.1348	23.0735	23.1608	23.0861			0.892667	0.251294	0.28646	1.6975	Alpha-actinin-4	O88990
14.3014	14.7647	15.4578	14.3066	13.354	15.3251	15.1817	15.8308	14.0638	14.8076			0.661813	0.370919	-0.6049	-1.33741	Carboxypeptidase D	O89001
14.386	14.7578	15.9101	13.7942	13.9191	14.5289	15.5006	14.0671	14.0415	15.8237			0.177842	0.819289	-0.23892	-0.450968	ATP-binding cassette sub-family D member 4	O89016
20.3209	20.5429	21.1266	20.7541	20.6149	20.8434	20.7806	20.9354	20.8018	21.009			0.727063	0.335126	-0.20216	-1.4413	Legumain	O89017
17.5895	20.2476	20.333	21.8722	21.2366	21.4864	21.4973	21.6315	20.4131	21.8736			0.735425	0.330248	-1.1246	-1.45447	Afamin	O89020
21.5336	21.4335	22.2498	22.0654	22.2878	22.0792	22.2446	22.4259	22.3101	22.2372			0.978548	0.216959	-0.34538	-1.82735	Tripeptidyl-peptidase 1	O89023
20.3044	21.3875	22.1092	22.278	22.655	21.6835	22.0556	22.1551	21.2554	22.3772			0.131297	0.867877	-0.15854	-0.344847	Roundabout homolog 1	O89026
14.7968	17.1108	16.8319	17.9134	18.6391	17.3533	17.691	18.632	18.3221	18.1895			0.7167	0.341687	-0.97918	-1.42493	Muskelin	O89050
19.5317	19.3805	19.074	18.2758	18.2137	18.3116	18.3114	17.6115	18.7398	18.2085			1.09163	0.181446	0.65858	1.9963	Integral membrane protein 2B	O89051
17.262	18.6074	19.2562	18.0013	17.9286	19.4648	19.6794	19.9015	19.4252	20.1308	+	Cre-_U_Cre-_I	2.50109	0.027198	-1.50924	-4.1625	Coronin-1A	O89053
21.1608	21.9544	22.1292	22.0774	22.4804	22.1413	22.3287	22.5893	22.3516	22.5558			0.998679	0.20944	-0.4329	-1.85757	Coatomer subunit epsilon	O89079
14.7278	15.2653	14.7123	15.3907	15.1297	14.8936	14.4547	15.4316	13.9058	17.7961			0.140044	0.858862	-0.2512	-0.365292	RNA-binding protein 3	O89086
15.0258	14.7874	13.9584	15.6209	15.8534	15.9259	14.6101	14.7006	13.8417	13.6486			0.439588	0.549677	0.5038	0.963692	Transcription factor Sp1	O89090
14.5277	18.6958	18.8647	19.2595	19.6924	19.6157	20.4306	20.4237	20.1385	19.8599			1.08469	0.183133	-1.88566	-1.98598	Complement component C1q receptor	O89103
18.1135	19.1414	18.6122	19.2598	19.3162	19.0135	19.0278	19.535	19.437	19.595			0.861935	0.265351	-0.43304	-1.65061	Caspase-8	O89110
20.2662	20.5205	20.6336	20.8231	20.6809	20.4247	20.812	20.6855	20.7745	20.7061			0.365583	0.619767	-0.0957001	-0.829378	Glutathione S-transferase LANCL1	O89112
14.0751	14.6377	15.416	13.4642	13.9523	13.6024	15.7554	15.7899	15.9605	14.8896			0.835963	0.27639	-0.8905	-1.61078	Vesicle transport through interaction with t-SNAREs homolog 1A	O89116
17.4554	17.385	14.3176	16.1095	16.2738	17.1737	14.6028	15.3319	16.8907	15.9153			0.171856	0.82542	0.32538	0.437672	Cytochrome b	P00158
23.7303	23.3882	23.4093	22.8227	22.8804	23.7607	23.9134	23.5744	23.862	23.1491			0.98386	0.215089	-0.40574	-1.83533	Cytochrome P450 1A2	P00186
29.9467	29.8525	29.9286	29.4723	29.3127	29.6502	29.603	29.5285	29.5653	29.5833			0.395965	0.590484	0.1165	0.885294	Alcohol dehydrogenase 1	P00329
26.6112	27.6045	27.3552	27.9313	27.7327	26.9865	27.7939	27.2959	26.8102	26.9278			0.449877	0.539467	0.28412	0.981887	L-lactate dehydrogenase A chain	P00342
19.6348	19.9692	19.8321	20.0068	20.2978	19.9049	20.2498	20.4649	20.186	20.4534			1.11279	0.175049	-0.30366	-2.02773	Dihydrofolate reductase	P00375
26.7212	26.4228	25.8696	25.5289	25.5075	26.2185	25.8099	25.304	25.6774	25.003			0.620576	0.402046	0.40744	1.27062	Cytochrome c oxidase subunit 2	P00405
16.6345	17.5746	16.8216	16.579	16.9441	16.8249	16.0748	17.234	17.1683	16.1157			0.318202	0.671138	0.22722	0.739712	Cytochrome c oxidase subunit 3	P00416
22.3412	21.8607	21.8299	22.1178	22.1751	22.198	22.1211	21.9234	22.09	22.1521			0.111155	0.88805	-0.0319798	-0.296791	Hypoxanthine-guanine phosphoribosyltransferase	P00493
13.8652	15.1329	14.8191	15.4949	14.4187	15.9529	16.1571	16.1849	16.2881	16.8492	+	Cre-_U_Cre-_I	2.87153	0.0176515	-1.54028	-4.80656	Alpha-amylase 1	P00687
16.0946	15.6129	13.6874	15.3444	14.9154	16.558	15.4021	20.1108	20.9256	19.6056			1.73455	0.0707784	-3.38948	-2.94996	Pancreatic alpha-amylase	P00688
15.3498	16.1336	14.0016	15.484	14.0046	14.0572	15.4026	15.0728	13.9444	14.1531			0.405463	0.58171	0.4687	0.902544	ATP synthase subunit a	P00848
21.3103	21.473	21.2516	20.9324	20.2691	22.0124	22.4107	21.6161	21.8791	22.2595	+	Cre-_U_Cre-_I	2.32547	0.0338938	-0.98828	-3.87224	Carbonic anhydrase 2	P00920
22.8742	23.7562	23.777	23.9907	23.6811	24.1759	24.5276	24.6545	24.0847	24.6056	+	Cre-_U_Cre-_I	2.10997	0.0429615	-0.793819	-3.52726	Complement C3	P01027
19.432	21.1889	20.2621	22	21.869	21.8348	21.8944	21.5596	21.9241	22.4634			1.0464	0.195229	-0.984861	-1.92895	Complement C4-B	P01029
13.3252	19.3417	19.6709	19.0486	19.8128	18.1941	18.9782	20.5983	18.5402	20.2822			0.357522	0.629104	-1.07876	-0.814345	Immunoglobulin J chain	P01592
15.3841	14.5991	13.6149	14.3193	16.5804	13.7177	14.6113	12.5643	12.9215	17.6213			0.243181	0.752486	0.61234	0.590367	Ig kappa chain V-V region MOPC 41	P01639
18.3454	19.4896	18.9284	18.8408	18.9834	19.1724	19.6853	19.4833	19.0938	18.7129			0.614323	0.406576	-0.31202	-1.26041	Thy-1 membrane glycoprotein	P01831
20.5717	22.597	22.5702	23.0768	23.1294	22.3664	22.6827	23.167	21.7716	23.2552			0.190344	0.806272	-0.25956	-0.478434	Immunoglobulin kappa constant	P01837
17.5067	18.3821	19.5532	15.5676	17.7169	16.1049	15.7429	14.1414	15.5681	13.6373			1.98806	0.0511928	2.70638	3.33687	Ig lambda-2 chain C region	P01844
21.7382	23.3038	23.0356	24.4296	23.2046	24.752	24.4801	24.875	24.2924	25.5105	+	Cre-_U_Cre-_I	2.05498	0.0465263	-1.63964	-3.44099	Ig gamma-2B chain C region	P01867
20.633	22.2875	21.5454	23.1195	22.3471	23.4779	23.1282	23.4381	23.0334	23.2409			1.75306	0.0697722	-1.2772	-2.97787	Ig gamma-1 chain C region, membrane-bound form	P01869
20.7395	23.0185	24.1017	24.0464	23.8088	22.886	22.9003	25.1828	22.7872	25.0664			0.317797	0.671365	-0.62156	-0.73893	Immunoglobulin heavy constant mu	P01872
24.3126	26.6524	27.2599	26.1289	26.8332	25.8822	26.476	26.7516	26.2952	26.4262			0.0887103	0.912859	-0.128841	-0.241493	Beta-2-microglobulin	P01887
22.992	25.5244	24.9205	25.5098	25.88	25.6719	25.8246	25.1715	25.2865	25.5835			0.472443	0.519252	-0.54226	-1.02143	H-2 class I histocompatibility antigen, L-D alpha chain	P01897
21.4826	22.9269	23.0301	23.9042	23.8471	24.4049	24.2826	24.6059	24.1391	25.057			1.85465	0.060536	-1.45972	-3.13191	H-2 class I histocompatibility antigen, Q10 alpha chain	P01898
23.6158	25.814	25.0848	25.46	25.7146	25.6621	25.9143	25.0999	25.5164	25.354			0.391192	0.593881	-0.3715	-0.876584	H-2 class I histocompatibility antigen, K-B alpha chain	P01901
16.8746	18.015	18.725	17.9575	18.5419	19.2269	19.8653	19.0172	18.4081	18.696			1.43483	0.10731	-1.0199	-2.50347	H-2 class II histocompatibility antigen, A-K alpha chain	P01910
17.1351	19.1341	19.2536	19.1765	20.1009	20.8057	21.5281	20.0453	20.0314	19.9869			1.52595	0.0934181	-1.51944	-2.63837	H-2 class II histocompatibility antigen, A-D beta chain	P01921
25.4277	28.1035	29.9718	29.2319	29.2928	26.509	30.6397	29.1931	29.579	28.8802			0.2129	0.781434	-0.55466	-0.526998	Hemoglobin subunit alpha	P01942
25.0659	26.1139	26.9404	26.4584	26.7181	27.3871	28.3084	27.4407	27.052	26.8462			1.61948	0.0832941	-1.14754	-2.7775	Hemoglobin subunit epsilon-Y2	P02104
27.7548	25.5774	25.4022	25.0548	25.6224	24.8957	24.4749	24.858	24.6685	24.1035			1.47553	0.10063	1.2822	2.56366	Histone H3.3C	P02301
20.2976	21.8262	21.9942	22.365	22.4282	22.65	22.6329	22.726	22.5181	22.6763			1.23247	0.145427	-0.85842	-2.20485	Collagen alpha-1(IV) chain	P02463
21.3154	22.3781	22.5437	23.4167	23.332	22.8083	22.9525	23.0153	22.8014	23.1974			0.416163	0.571391	-0.3578	-0.921854	Laminin subunit gamma-1	P02468
18.3959	20.0782	19.9943	21.1848	20.8942	20.5784	20.4376	20.5092	20.5535	21.027			0.47709	0.514607	-0.51166	-1.02951	Laminin subunit beta-1	P02469
20.806	21.5412	19.1309	21.1014	20.446	20.2473	20.5446	20.9377	19.837	19.2749			0.389117	0.59539	0.4368	0.87279	Keratin, type I cytoskeletal 10	P02535
14.6564	16.393	16.4692	14.9692	13.9666	19.3066	20.1151	20.2158	20.1026	19.7296	+	Cre-_U_Cre-_I	4.67252	0.00276923	-4.60306	-8.83337	Metallothionein-2	P02798
14.3475	16.8642	17.1932	13.8173	14.7653	19.798	20.4246	20.6619	20.3754	20.0691	+	Cre-_U_Cre-_I	3.92453	0.00579487	-4.8683	-6.94529	Metallothionein-1	P02802
20.6961	20.7649	20.3259	20.2573	19.8631	21.028	20.1549	19.8998	20.5143	19.7898			0.143875	0.855213	0.1041	0.374169	NADH-ubiquinone oxidoreductase chain 1	P03888
17.6448	18.2893	17.9859	17.8297	17.3994	18.0861	18.0955	17.405	16.9858	16.6412			0.566369	0.438679	0.387101	1.18129	NADH-ubiquinone oxidoreductase chain 3	P03899
21.1909	21.1693	20.6846	20.5936	20.2047	20.9065	20.5469	20.0027	20.4427	19.6307			0.82674	0.28066	0.46272	1.59658	NADH-ubiquinone oxidoreductase chain 4	P03911
13.8234	13.9718	19.1164	14.8394	13.4523	15.2095	15.6127	15.637	13.7048	14.5931			0.027954	0.973325	0.0892399	0.0807021	NADH-ubiquinone oxidoreductase chain 5	P03921
24.5963	24.7264	23.7465	24.1166	24.0648	24.3818	23.1659	23.5204	24.1491	23.459			0.941861	0.229409	0.514881	1.77207	ATP synthase protein 8	P03930
14.2723	19.1135	18.8382	20.0679	19.5558	19.0582	19.2032	19.1202	18.6648	19.6791			0.314813	0.6747	-0.77556	-0.733171	Complement factor D	P03953
17.8209	16.2987	13.3923	18.0939	14.8569	15.925	14.5538	18.4041	14.8217	14.0475			0.181401	0.8167	0.54212	0.45883	Adenosine deaminase	P03958
14.5581	15.707	14.6257	15.0848	15.3758	14.1851	16.2365	14.3705	15.0667	14.5445			0.173583	0.823821	0.18962	0.441519	IgE-binding protein	P03975
22.1018	21.8962	18.6972	21.0647	21.9831	21.6906	20.4454	21.2235	21.411	18.951			0.200482	0.797766	0.404301	0.500413	Keratin, type II cytoskeletal 1	P04104
15.1073	19.0958	18.9153	18.0409	18.1437	15.1354	18.8175	18.8477	19.2192	19.5186			0.161624	0.835772	-0.44708	-0.414715	Fatty acid-binding protein, adipocyte	P04117
15.1551	19.6467	20.3676	19.9154	20.1876	20.38	21.0999	21.1936	20.3906	21.1723			0.954956	0.224378	-1.7928	-1.79183	Transforming growth factor beta-1 proprotein	P04202
17.1335	15.6439	18.1831	19.44	18.7261	16.9782	19.3089	17.981	19.9217	19.8567			0.53052	0.466666	-0.983981	-1.1211	Myoglobin	P04247
16.623	17.5053	18.3689	17.0617	17.5175	15.9961	17.5456	15.3836	16.3434	15.8176			1.47609	0.100728	1.19802	2.5645	H-2 class II histocompatibility antigen gamma chain	P04441
18.4856	18.5024	18.4548	19.0138	18.7419	18.9402	18.7191	18.346	18.6978	18.7613			0.141901	0.856495	-0.0531807	-0.369601	Serine/threonine-protein kinase A-Raf	P04627
16.4601	15.9021	14.7947	14.0257	14.8885	20.0733	20.9972	20.9712	20.3403	19.4915	+	Cre-_U_Cre-_I	5.06834	0.00237037	-5.16048	-9.99124	Serum amyloid A-3 protein	P04918
18.1435	17.9002	17.0251	18.3913	19.2385	20.8543	20.6968	19.7925	19.9101	19.7678	+	Cre-_U_Cre-_I	2.87438	0.0176947	-2.06458	-4.81171	Band 3 anion transport protein	P04919
15.1769	17.5273	17.118	17.2378	16.9896	17.7124	17.7179	17.507	17.7682	17.4592			1.05927	0.191182	-0.82302	-1.94814	Major prion protein	P04925
20.4093	20.4429	20.5891	21.9708	22.1835	21.4054	21.5847	22.4952	22.0835	22.3887			1.05623	0.192233	-0.87238	-1.94361	Major urinary protein 3	P04939
14.0078	19.1982	18.8274	19.6614	18.9999	19.36	19.2157	20.2483	19.76	20.517			0.808717	0.289329	-1.68126	-1.56877	Insulin-like growth factor I	P05017
17.7428	18.5326	17.9988	20.1325	19.9251	19.7057	19.2992	19.4513	19.4586	19.4884			0.599776	0.414293	-0.61428	-1.23657	Fructose-bisphosphate aldolase C	P05063
21.459	21.7222	22.2601	22.6803	22.6091	22.1893	22.0941	22.169	22.0838	22.4044			0.0605552	0.938901	-0.0419804	-0.169185	Fructose-bisphosphate aldolase A	P05064
18.8883	18.5293	19.0558	19.1792	18.8675	18.8294	19.1357	19.0785	19.1204	19.1405			0.613964	0.406873	-0.15688	-1.25983	cAMP-dependent protein kinase catalytic subunit alpha	P05132
24.8884	24.9284	24.9569	24.2445	24.6273	24.6215	24.6661	24.7616	24.6504	24.7362			0.114876	0.885461	0.0419395	0.305777	Aspartate aminotransferase, cytoplasmic	P05201
27.2963	26.9436	26.2771	26.7563	26.5114	26.8383	26.5951	26.2112	26.6319	26.1464			0.602042	0.412939	0.272359	1.24029	Aspartate aminotransferase, mitochondrial	P05202
25.4429	25.2592	25.6476	25.178	25.1769	25.499	25.4699	25.5659	25.3843	25.6284			0.887073	0.253746	-0.168581	-1.68898	Tubulin alpha-4A chain	P05213
15.4368	16.5945	16.0072	15.8789	15.8423	18.0105	17.184	16.5843	15.6542	16.3593			0.984776	0.214902	-0.80652	-1.8367	Tubulin alpha-3 chain	P05214
16.127	13.8287	13.7698	14.4745	14.2228	21.6693	22.0616	22.3781	21.4737	21.8098	+	Cre-_U_Cre-_I	6.65914	0.00457143	-7.39394	-16.1296	Serum amyloid A-1 protein	P05366
14.2235	15.3431	14.5987	13.9462	14.8209	20.6402	21.1892	21.7473	20.7591	21.0533	+	Cre-_U_Cre-_I	7.54542	0.008	-6.49134	-20.9311	Serum amyloid A-2 protein	P05367
15.4802	15.8996	16.4101	14.8948	15.8612	15.7508	16.3786	15.0058	16.1798	15.8834			0.145747	0.854734	-0.1305	-0.378491	Neuronal proto-oncogene tyrosine-protein kinase Src	P05480
17.5271	19.876	19.6175	20.0264	20.2626	18.7414	18.2978	19.7832	19.0556	18.0799			0.552289	0.45035	0.67034	1.15776	Mast/stem cell growth factor receptor Kit	P05532
14.7897	18.1435	15.4605	14.9696	14.0192	18.2073	17.1562	17.5602	17.9276	17.1581			1.69303	0.0745657	-2.12538	-2.88754	Lymphocyte antigen 6A-2/6E-1	P05533
19.2076	20.1571	19.768	19.7325	19.0109	21.2885	22.3455	22.2724	22.0301	21.9242	+	Cre-_U_Cre-_I	4.58437	0.00360976	-2.39692	-8.59154	Integrin alpha-M	P05555
17.4967	19.3038	19.1047	19.3286	19.5921	18.6794	18.8535	18.951	17.9786	18.5437			0.394624	0.590991	0.36394	0.88285	Platelet-derived growth factor receptor beta	P05622
23.6323	24.6258	24.5429	24.4886	24.727	25.0814	25.2243	25.3214	25.4037	25.4608	+	Cre-_U_Cre-_I	2.58295	0.0240769	-0.895	-4.30094	Keratin, type I cytoskeletal 18	P05784
18.5531	17.4292	17.7551	18.2616	18.4572	14.7932	14.8264	17.4323	18.0242	18.983			0.734302	0.330911	1.27942	1.45271	Myosin light chain 1/3, skeletal muscle isoform	P05977
27.996	27.895	28.094	28.0239	28.007	27.8994	28.019	27.9776	27.9752	27.8789			0.629507	0.395313	0.0531597	1.28517	L-lactate dehydrogenase A chain	P06151
19.1164	20.3169	19.8434	19.1115	19.7581	19.3603	20.4519	19.1013	19.753	19.7582			0.0613968	0.938958	-0.0556801	-0.171398	H-2 class I histocompatibility antigen, D-37 alpha chain	P06339
18.0922	18.1965	18.4454	17.3732	17.845	17.7891	17.6858	17.0428	17.5151	17.2101			1.33332	0.124725	0.541879	2.35363	Glucocorticoid receptor	P06537
17.3596	17.3987	16.8398	19.8908	18.906	19.2498	19.042	18.9767	19.0819	19.5975			1.03664	0.198434	-1.1106	-1.91437	Complement component C9	P06683
18.9855	19.0546	19.0206	20.674	20.0251	20.6065	20.2788	20.4926	20.1682	20.8249			1.46957	0.101626	-0.92224	-2.55485	Complement C5	P06684
19.2467	21.7156	22.0602	22.9218	23.2352	22.6231	22.7784	23.4887	21.9639	23.208			0.638939	0.387629	-0.97652	-1.30048	Apolipoprotein A-IV	P06728
24.1374	24.1028	24.1389	24.2575	24.0543	24.1181	24.1991	24.2516	24.2993	24.3983			1.0876	0.182344	-0.1151	-1.99031	Glucose-6-phosphate isomerase	P06745
18.0688	18.6654	18.317	19.5368	19.193	17.7755	18.8	17.8508	17.7608	18.3041			1.0574	0.191854	0.657961	1.94535	Phosphatidylcholine translocator ABCB4	P06795
14.8266	16.0231	17.0765	17.0069	17.3473	17.7613	17.5882	18.4952	17.4672	17.9966			1.64484	0.0799558	-1.40562	-2.81538	Cathepsin L1	P06797
20.5399	21.8203	22.1473	21.257	21.6186	22.0163	22.2995	22.3908	22.0559	21.9545			1.30729	0.129985	-0.66678	-2.31524	Receptor-type tyrosine-protein phosphatase C	P06800
24.1842	23.7512	24.0093	24.2053	24.2732	24.4498	24.3032	24.7173	24.5834	25.247			1.815	0.0642293	-0.5755	-3.07159	NADP-dependent malic enzyme	P06801
22.5228	23.8547	23.6542	22.8958	23.0656	22.4304	22.9409	22.8179	22.4288	22.4321			1.21789	0.148162	0.588599	2.18331	Ectonucleotide pyrophosphatase/phosphodiesterase family member 1	P06802
13.7638	16.021	17.39	16.7376	15.3156	17.0414	18.4961	18.9785	18.4535	18.9697	+	Cre-_U_Cre-_I	2.115	0.0423826	-2.54224	-3.53519	Urokinase-type plasminogen activator	P06869
21.0661	22.6189	22.8694	24.0184	23.3408	24.3353	24.0907	24.4871	23.9692	24.7253			1.78192	0.0670223	-1.5388	-3.02146	Complement factor H	P06909
15.0396	14.2663	14.3919	15.8833	13.7463	17.2095	17.293	16.7928	15.3671	16.9941	+	Cre-_U_Cre-_I	2.43916	0.0293872	-2.06582	-4.05914	Protein S100-A4	P07091
14.0251	13.9067	12.9436	14.85	14.7152	16.1716	15.8385	15.8561	13.9117	15.2958			1.44628	0.104868	-1.32662	-2.52039	Macrophage colony-stimulating factor 1	P07141
14.7154	13.807	15.1255	15.0038	15.9399	15.0511	14.3814	18.1541	19.1334	18.27			1.12987	0.170667	-2.07968	-2.05308	Anionic trypsin-2	P07146
15.4049	17.2536	18.4323	18.004	17.5569	15.7185	15.5129	14.3058	15.2144	13.5905	+	Cre-_U_Cre-_I	2.24726	0.0366757	2.46192	3.74569	SPARC	P07214
19.8223	22.2741	22.2801	24.6426	24.415	25.2048	25.5409	25.771	23.8726	25.4568			1.53033	0.0927944	-2.4824	-2.64487	Transthyretin	P07309
18.2602	17.231	18.8815	19.7577	19.7138	18.4648	18.684	18.4244	20.021	20.3344			0.279713	0.710083	-0.41688	-0.66434	Creatine kinase M-type	P07310
21.1829	21.0172	21.4009	20.8445	21.0007	21.9164	21.4455	20.5299	21.1904	20.9619			0.189615	0.807065	-0.11958	-0.476842	Annexin A2	P07356
14.2496	14.044	13.5615	14.912	15.1859	16.4489	17.5332	16.7964	17.0049	17.816	+	Cre-_U_Cre-_I	3.99147	0.00544	-2.72928	-7.1001	Alpha-1-acid glycoprotein 2	P07361
27.5169	29.616	29.6698	30.7242	30.0749	30.5479	30.6094	30.4731	29.7767	30.7705			0.841134	0.27466	-0.91516	-1.61873	Serum albumin	P07724
15.2976	15.287	16.5683	16.0533	16.8783	16.3456	16.3609	15.6425	16.3243	16.7168			0.302723	0.686562	-0.26112	-0.709693	Ribonucleoside-diphosphate reductase large subunit	P07742
14.6261	16.4953	16.1707	15.1167	17.8711	16.0537	14.9943	17.2678	17.7804	14.2124			0.00220292	0.997798	-0.00573978	-0.00654204	Keratin, type II cytoskeletal 6A	P07744
14.3454	15.5242	16.1507	17.1757	17.6843	16.3553	14.7331	14.9067	14.9552	16.1298			0.523832	0.471489	0.760039	1.10976	Alpha-1-antitrypsin 1-1	P07758
22.2031	22.3923	22.1707	23.6766	23.3559	23.1071	23.1268	23.4767	23.0718	23.7034			0.818874	0.283877	-0.53744	-1.58446	Serine protease inhibitor A3K	P07759
24.2928	24.2	24.0506	24.2635	24.311	24.1404	23.9708	24.1757	24.3277	24.3077			0.195314	0.802635	0.0391209	0.489241	Heat shock protein HSP 90-alpha	P07901
23.8599	23.7121	23.7422	23.77	23.7141	23.2138	23.0423	23.2697	23.2692	23.4967	+	Cre-_U_Cre-_I	3.70638	0.00791919	0.50132	6.45811	Protein disulfide-isomerase A4	P08003
18.4095	18.2134	18.5322	19.5231	19.5966	19.1323	18.3037	18.94	18.9575	19.3662			0.0916053	0.908934	-0.08498	-0.248736	Adenine phosphoribosyltransferase	P08030
14.9082	14.4839	16.6723	15.0481	17.1263	14.6151	17.5356	13.6389	14.7608	16.467			0.103884	0.895305	0.24428	0.279089	Spectrin alpha chain, erythrocytic 1	P08032
15.631	16.8366	15.5546	15.2515	14.2573	20.3705	21.2407	21.3062	20.9196	21.4703	+	Cre-_U_Cre-_I	5.71464	0.004	-5.55526	-12.1672	Lactotransferrin	P08071
16.2049	14.6931	13.8374	15.7167	14.1248	18.5411	19.7489	14.6999	14.254	13.4632			0.413644	0.574719	-1.22604	-0.917321	Carbonyl reductase [NADPH] 2	P08074
22.541	23.1362	23.1899	22.9509	23.1483	22.9126	22.7218	22.9996	22.4763	22.8159			0.690701	0.354978	0.20802	1.38365	Low affinity immunoglobulin gamma Fc region receptor II	P08101
19.3021	19.1924	19.986	14.4191	17.8486	20.5175	20.8125	20.072	20.4124	19.7165			1.18152	0.157615	-2.15654	-2.12955	Tyrosine-protein kinase HCK	P08103
25.1598	24.8845	24.8245	24.8631	24.8515	24.2692	24.1591	24.239	24.4378	24.3891	+	Cre-_U_Cre-_I	4.25977	0.00442857	0.61784	7.74718	Endoplasmin	P08113
16.4663	18.1594	17.5123	17.7187	18.132	16.8367	17.0311	17.0293	17.9242	17.9211			0.267914	0.724106	0.24926	0.640725	Collagen alpha-1(III) chain	P08121
21.1679	22.6856	22.8221	23.2445	23.2457	23.5233	23.5964	23.6883	23.5159	23.6893			1.44515	0.104936	-0.96948	-2.51873	Collagen alpha-2(IV) chain	P08122
19.9127	19.8726	20.2768	19.8417	19.5131	19.9773	19.8953	19.597	19.6586	20.135			0.070628	0.930666	0.03074	0.195457	Protein S100-A10	P08207
25.0608	26.3627	26.2146	26.1256	26.2455	26.0423	26.2472	26.2108	26.1917	26.8874			0.530716	0.466727	-0.31404	-1.12143	Apolipoprotein E	P08226
20.1644	21.5318	21.1945	21.3578	22.2981	21.5056	21.6758	22.2179	22.0161	21.9814			0.801559	0.293731	-0.57004	-1.55769	Superoxide dismutase [Cu-Zn]	P08228
22.2996	22.0847	22.3654	22.7157	22.4104	22.8232	22.3187	22.5788	22.3934	22.7742			0.71294	0.343853	-0.2025	-1.41898	Malate dehydrogenase, mitochondrial	P08249
14.914	19.9483	15.6155	14.6514	14.5428	19.1315	19.3467	19.3515	15.2582	14.0601			0.44518	0.544589	-1.4952	-0.973593	Low affinity immunoglobulin gamma Fc region receptor III	P08508
18.4058	19.1252	20.8983	19.0953	17.6496	18.7881	18.3905	17.8945	17.7758	19.7295			0.353129	0.633466	0.51916	0.806115	Neurofilament light polypeptide	P08551
16.9896	17.1507	17.2827	16.4814	17.1633	14.8683	16.5507	16.7746	14.7689	15.3381			1.79583	0.0658854	1.35342	3.04252	GTPase NRas	P08556
22.3674	24.4197	24.2097	25.7059	25.7389	25.9686	26.2424	27.0609	26.1705	26.6135			1.74912	0.0700905	-1.92286	-2.97191	C4b-binding protein	P08607
15.6201	14.3762	15.5701	14.8479	14.4114	15.5786	14.8507	16.308	14.8167	14.2363			0.168511	0.828498	-0.19292	-0.4302	5-aminolevulinate synthase, erythroid-specific, mitochondrial	P08680
15.2178	15.2296	15.2884	15.8295	14.4023	16.1894	13.5038	15.4778	18.8397	16.0327			0.416045	0.571421	-0.81516	-0.921642	Keratin, type I cytoskeletal 19	P08730
22.2862	22.5162	22.6528	22.3646	22.3577	22.709	22.8091	22.5836	22.5765	22.5347			1.42329	0.10892	-0.20708	-2.48643	Guanine nucleotide-binding protein G(i) subunit alpha-2	P08752
17.9987	18.039	18.0947	17.6521	17.5096	17.975	17.8341	17.8626	18.0113	18.0004			0.265716	0.726491	-0.0778606	-0.636297	DNA-directed RNA polymerase II subunit RPB1	P08775
15.4378	14.7755	13.5262	15.2675	15.5273	14.4119	18.4744	17.6077	17.9644	17.7954			1.69069	0.0744561	-2.3439	-2.88404	Lysozyme C-2	P08905
24.6619	25.8669	25.7164	25.5829	25.6306	25.4053	25.5702	25.5343	25.461	25.3369			0.0492265	0.950562	0.0301994	0.13906	Integrin beta-1	P09055
23.6523	24.5959	24.7147	24.542	24.7406	24.7796	24.7699	24.9647	24.9824	25.1125			1.24364	0.143491	-0.47272	-2.22133	Protein disulfide-isomerase	P09103
15.6941	19.0007	18.2269	18.3146	18.7156	18.7063	19.0985	18.2193	18.4577	18.1716			0.39224	0.592785	-0.5403	-0.8785	Alkaline phosphatase, tissue-nonspecific isozyme	P09242
19.9976	21.0261	21.2646	21.4514	22.0115	21.2685	21.3842	21.7442	21.3742	21.8037			0.487659	0.50397	-0.364719	-1.04782	Nucleolin	P09405
24.1599	25.0728	25.0142	25.2351	25.645	24.7673	24.9739	25.2841	25.1397	25.2042			0.0671834	0.934744	-0.0484398	-0.186525	Phosphoglycerate kinase 1	P09411
17.5791	16.493	16.8458	15.3228	16.9749	16.9994	18.1841	18.0136	17.8762	18.448			1.64829	0.079432	-1.26114	-2.82053	Ferritin heavy chain	P09528
18.4685	14.3048	13.8572	17.7831	18.0422	16.2029	15.2772	14.8262	17.791	17.1429			0.0777853	0.924922	0.24312	0.213847	Myosin light chain 3	P09542
19.6138	21.4945	22.1051	21.9984	22.5855	15.4429	14.3363	16.6666	14.1827	13.4967	+	Cre-_U_Cre-_I	4.68663	0.00284211	6.73442	8.8726	Macrophage colony-stimulating factor 1 receptor	P09581
23.135	22.8881	22.8063	23.3727	23.0294	23.0335	22.7763	22.7649	23.1934	22.8591			0.424238	0.563273	0.12086	0.936342	Superoxide dismutase [Mn], mitochondrial	P09671
19.6086	21.5431	21.3211	21.9359	22.4163	21.573	21.9766	22.5827	21.6642	22.215			0.605598	0.411806	-0.6373	-1.24613	Cadherin-1	P09803
18.8803	19.6658	20.3091	21.1544	21.1458	20.9587	21.1048	21.2528	20.621	21.8237			1.03774	0.198314	-0.92112	-1.91602	Apolipoprotein A-II	P09813
19.9394	19.7662	19.1557	19.4161	19.1187	19.6234	19.4976	18.4801	19.0211	18.4101			0.816873	0.284673	0.47276	1.58137	Surfeit locus protein 1	P09925
14.1461	14.6125	14.2853	17.2043	13.937	14.1417	17.1987	15.6518	14.6309	14.4852			0.186453	0.811758	-0.38462	-0.46993	Diphosphoinositol polyphosphate phosphohydrolase 2	P0C027
14.3074	14.0248	16.0254	14.5028	14.9897	13.9585	15.3073	15.464	13.8159	13.8249			0.236718	0.76105	0.2959	0.577007	Charged multivesicular body protein 6	P0C0A3
25.3639	22.9809	23.1091	23.3427	24.3692	22.932	22.0471	22.8314	22.1008	21.6486			1.73224	0.0706389	1.52118	2.94648	Histone H2A.Z	P0C0S6
13.4744	14.0006	14.1685	15.1251	14.417	15.7832	18.5367	17.3081	17.5396	16.5081	+	Cre-_U_Cre-_I	3.17007	0.0131459	-2.89802	-5.36209	Platelet glycoprotein VI	P0C191
14.4214	16.53	16.4063	14.845	14.188	15.429	13.1184	14.3752	14.4631	13.8484			0.859524	0.266306	1.03132	1.64692	cGMP-dependent protein kinase 1	P0C605
14.6943	16.0283	14.3039	15.8405	13.5901	15.8198	16.9273	13.842	14.4437	14.3685			0.0955243	0.905737	-0.18884	-0.258488	Lymphocyte antigen 6C1	P0CW02
14.5286	15.0592	14.8822	13.5546	14.7166	14.6085	17.3819	17.401	17.3103	17.5498	+	Cre-_U_Cre-_I	2.22492	0.0376198	-2.30206	-3.70984	Lymphocyte antigen 6C2	P0CW03
20.7393	20.4249	20.384	20.1394	19.9298	20.4852	19.9136	18.6012	20.3653	19.167			0.829408	0.279463	0.61702	1.60069	NADH dehydrogenase [ubiquinone] 1 beta subcomplex subunit 1	P0DN34
19.7644	19.6663	20.0689	19.0364	18.9431	19.6346	19.8801	19.7534	19.4783	19.8737			0.454608	0.535414	-0.2282	-0.990217	Interferon-activable protein 205-B	P0DOV1
17.5323	17.7453	18.5514	17.6551	17.1532	17.7837	17.8589	18.183	17.6646	18.2824			0.392546	0.592642	-0.22706	-0.879057	Interferon-activable protein 204	P0DOV2
15.0364	18.9744	20.203	18.9583	18.3477	17.9381	18.4528	18.0683	18.1618	19.8406			0.0727434	0.928304	-0.188361	-0.200916	Calmodulin-1	P0DP26
19.3871	19.0191	19.5325	18.0378	19.1466	20.5802	20.3947	19.5377	19.8105	20.1825			1.97738	0.0518468	-1.0765	-3.32034	Annexin A1	P10107
26.5239	27.2051	27.174	27.2831	27.4844	27.2691	27.4052	27.5997	27.6215	27.551			1.11365	0.174984	-0.355201	-2.02902	Elongation factor 1-alpha 1	P10126
22.0692	23.1155	23.3975	24.0245	23.9504	23.6533	23.6673	23.8129	23.3407	23.8526			0.442613	0.547058	-0.35394	-0.969052	Nidogen-1	P10493
23.8168	24.2038	23.9574	24.204	24.2853	24.5909	24.6633	24.9383	24.4872	24.7649	+	Cre-_U_Cre-_I	3.01899	0.0153303	-0.59546	-5.07655	Delta-aminolevulinic acid dehydratase	P10518
20.7467	21.2305	21.9652	21.3172	21.3924	21.8442	22.0136	22.2007	21.5843	21.8518			1.4911	0.0981714	-0.56852	-2.58672	Cathepsin B	P10605
22.6554	22.4437	22.7443	22.7731	22.8077	22.6542	22.6943	22.8055	22.9499	23.0325			0.738121	0.328804	-0.14244	-1.45871	Eukaryotic initiation factor 4A-II	P10630
14.786	14.547	18.5505	19.1559	15.8045	15.4244	13.1013	14.7836	13.5995	15.3596			1.07839	0.18503	2.1151	1.97661	Microtubule-associated protein tau	P10637
22.596	24.2652	24.0176	23.9695	24.4736	24.24	24.5775	24.9163	24.7897	24.7561			1.27089	0.13672	-0.79154	-2.26155	Thioredoxin	P10639
28.7453	28.4149	28.3114	27.9908	27.8891	28.5419	28.5881	28.3312	28.4295	28.0927			0.304769	0.684288	-0.12638	-0.713683	Glutathione S-transferase Mu 1	P10649
16.7601	18.8567	18.3486	17.561	19.1097	17.7557	19.0753	19.2894	19.2255	19.0945			0.744181	0.324628	-0.76086	-1.46824	Transcription elongation factor A protein 1	P10711
17.344	18.0382	18.7923	18.1269	19.1918	18.7069	19.1485	19.1347	18.9198	18.3849			0.827117	0.280456	-0.56032	-1.59717	Monocyte differentiation antigen CD14	P10810
20.625	20.5505	20.2722	20.4727	20.1638	20.7072	20.4461	20.1572	20.3421	19.7811			0.315658	0.673892	0.1301	0.734803	Ras-related protein R-Ras	P10833
21.3292	22.2586	22.5206	22.1602	22.4257	22.0492	22.4811	22.3784	21.8282	21.6801			0.0769492	0.924454	0.05546	0.21171	4F2 cell-surface antigen heavy chain	P10852
28.0596	27.1031	27.0375	26.5195	27.0719	26.9803	26.1869	26.3058	26.7421	25.6232			1.30084	0.13067	0.79066	2.30573	Histone H2B type 1-M	P10853
20.1842	19.9782	19.9757	18.8742	19.2899	18.1455	18.4466	18.585	18.7118	18.1533	+	Cre-_U_Cre-_I	2.74904	0.02008	1.252	4.58844	Histone H1.0	P10922
18.0924	19.8914	19.7883	19.5213	20.2291	19.5075	20.0583	20.2394	19.8357	20.0044			0.510084	0.483384	-0.424561	-1.08635	Activated RNA polymerase II transcriptional coactivator p15	P11031
22.9183	24.0231	24.4785	25.3711	25.2448	25.6595	25.935	25.6356	25.1759	25.2679			1.37012	0.118499	-1.12762	-2.40792	Collagen alpha-1(I) chain	P11087
19.027	19.1099	19.5086	19.3004	19.7747	18.9155	19.2364	19.1481	19.3391	19.3938			0.382196	0.603314	0.13754	0.860095	Poly [ADP-ribose] polymerase 1	P11103
15.391	17.4448	17.7333	18.2637	17.9135	19.4753	19.7207	19.6069	18.5616	19.3623	+	Cre-_U_Cre-_I	2.18646	0.0392714	-1.9961	-3.64841	Lipoprotein lipase	P11152
18.1856	18.4306	16.9448	18.7932	18.6823	23.8391	24.1326	24.0841	24.0265	23.7874	+	Cre-_U_Cre-_I	6.83349	0.00466667	-5.76664	-16.982	Myeloperoxidase	P11247
25.9547	27.3026	27.3515	28.1582	27.6194	28.1936	28.2437	28.6127	28.0839	28.5962			1.64403	0.0801043	-1.06874	-2.81416	Fibronectin	P11276
22.2454	22.7534	23.0351	22.3867	22.6893	22.1796	22.575	23.0046	22.8048	22.7843			0.0885431	0.91284	-0.0476799	-0.241073	Glutathione peroxidase 1	P11352
14.9942	14.0043	17.4188	19.3669	18.059	14.7913	19.0203	16.1301	20.293	20.4402			0.406844	0.580102	-1.36634	-0.905044	Fatty acid-binding protein, heart	P11404
21.5443	21.6834	21.6246	21.8017	21.8541	22.3087	22.3131	22.2411	22.1955	21.9282	+	Cre-_U_Cre-_I	3.22425	0.0128333	-0.4957	-5.46683	Lysosome-associated membrane glycoprotein 1	P11438
27.2155	27.0789	27.0607	26.999	26.9039	26.7097	26.697	26.7698	26.9756	27.0002			1.54056	0.0919039	0.22114	2.66005	Heat shock protein HSP 90-beta	P11499
20.0228	19.8941	19.6326	19.5212	19.3878	19.2327	18.8069	18.8422	18.6981	18.8131	+	Cre-_U_Cre-_I	3.21854	0.0128047	0.8131	5.45573	Dystrophin	P11531
22.2423	22.4904	22.473	21.8462	21.6463	21.4578	21.5086	21.33	21.5598	21.1073	+	Cre-_U_Cre-_I	2.39002	0.0311332	0.74694	3.9779	Antigen-presenting glycoprotein CD1d1	P11609
14.0871	16.7593	16.4176	17.467	17.3595	16.533	17.453	17.8193	16.8592	17.0693			0.52667	0.469003	-0.72866	-1.11458	Neural cell adhesion molecule L1	P11627
13.4028	15.5095	14.3486	14.8064	14.1307	22.8589	23.4011	23.7525	23.2778	23.449	+	Cre-_U_Cre-_I	7.939	0	-8.90826	-23.4807	Neutrophil gelatinase-associated lipocalin	P11672
24.1026	25.0384	25.0373	24.8449	25.0953	25.4508	25.6403	25.62	25.7342	25.7016	+	Cre-_U_Cre-_I	2.52633	0.0259381	-0.80568	-4.20497	Keratin, type II cytoskeletal 8	P11679
16.6517	18.4197	19.3182	19.7482	19.5007	19.6377	19.9345	20.1378	19.3949	20.3203			1.06949	0.187583	-1.15734	-1.96336	Properdin	P11680
24.1757	25.2112	25.556	26.0144	25.9417	25.0027	25.3942	25.6183	25.1059	25.5492			0.0454406	0.955286	0.0457401	0.12885	Integrin alpha-5	P11688
24.8519	24.6526	24.3537	24.7011	24.6608	25.4087	25.3801	25.0245	25.3288	24.7788	+	Cre-_U_Cre-_I	2.20693	0.0385922	-0.54016	-3.68106	Cytochrome P450 2D9	P11714
26.1378	25.8747	25.6858	25.4487	25.3196	25.2791	25.2103	24.9148	25.4308	25.0332			1.77572	0.0674959	0.51968	3.01209	Ornithine carbamoyltransferase, mitochondrial	P11725
13.563	14.6681	19.3019	14.4135	14.0618	14.3925	14.3633	15.4187	14.0902	15.8924			0.127985	0.871685	0.37024	0.337041	Calcium/calmodulin-dependent protein kinase type II subunit alpha	P11798
19.3495	20.8631	20.7918	20.2468	20.6879	20.9266	21.6184	21.3249	21.1121	20.9993			1.51999	0.0941608	-0.80844	-2.62952	Integrin beta-2	P11835
20.2283	20.2476	20.2624	19.6681	19.74	19.6164	19.4088	19.2807	19.1218	19.2463	+	Cre-_U_Cre-_I	2.64487	0.022087	0.69448	4.40705	Angiotensinogen	P11859
16.8967	17.9683	18.3581	18.5029	19.1607	18.7478	18.8225	18.9072	18.8658	19.0756			1.00806	0.206067	-0.70644	-1.87163	Growth arrest-specific protein 2	P11862
17.3311	17.4351	16.7005	14.2882	15.6106	16.4647	16.1985	16.1679	16.6908	14.7335			0.122549	0.878104	0.222021	0.324148	Inositol 1,4,5-trisphosphate receptor type 1	P11881
18.1363	17.8198	18.0434	16.32	16.0699	16.4466	17.7431	16.8346	17.5528	17.2937			0.0743344	0.926869	0.10372	0.205008	2'-5'-oligoadenylate synthase 1A	P11928
21.2337	21.1952	21.1172	20.8276	20.7684	20.9353	21.235	20.956	21.073	21.0697			0.0842745	0.918269	-0.0253799	-0.230328	Nucleoside diphosphate-linked moiety X motif 19	P11930
22.7948	22.6688	22.7172	22.756	22.9135	22.3493	22.3856	22.4813	22.3458	22.5979	+	Cre-_U_Cre-_I	3.14743	0.0133263	0.33808	5.3187	T-complex protein 1 subunit alpha	P11983
15.2393	17.9304	18.4234	18.5045	18.6571	17.9194	18.4298	18.2937	17.7643	18.3412			0.25322	0.742036	-0.398739	-0.61095	Amyloid-beta A4 protein	P12023
13.9645	16.866	16.6637	17.4289	17.1878	16.4814	17.3403	17.7269	17.1368	17.6395			0.616815	0.404668	-0.8428	-1.26448	Midkine	P12025
17.3929	16.8873	14.573	14.536	15.0318	17.7287	16.7254	17.3101	18.2034	18.3072			1.71997	0.0716584	-1.97076	-2.92801	Serum amyloid P-component	P12246
17.1036	17.6264	18.7066	19.8255	19.7726	21.2404	20.9463	21.5279	19.2429	20.3151			1.76165	0.0687394	-2.04758	-2.99082	Beta-glucuronidase	P12265
19.1993	19.4715	19.8763	19.8731	20.0646	20.1441	20.0044	20.55	20.2448	20.6082			1.85265	0.0608424	-0.61334	-3.12885	cAMP-dependent protein kinase type II-alpha regulatory subunit	P12367
20.6153	20.3599	20.2574	20.0873	19.9238	19.9322	20.24	20.273	20.0213	19.972			0.56048	0.443662	0.16104	1.17146	ATP-dependent 6-phosphofructokinase, liver type	P12382
27.0901	29.1033	28.5799	28.5022	29.1388	28.8499	29.128	29.3825	29.3541	29.0913			0.937173	0.23147	-0.6783	-1.76499	Fatty acid-binding protein, liver	P12710
21.0009	20.7844	20.2816	20.1869	20.4307	20.1611	20.342	19.956	20.174	19.4894			1.3677	0.118707	0.5124	2.40435	Cytochrome c oxidase subunit 5A, mitochondrial	P12787
21.8449	21.5139	21.5184	15.0737	13.7966	15.2753	15.7289	14.6195	13.4218	13.9477			1.2812	0.134267	4.15086	2.27675	Cytochrome P450 2B9	P12790
22.7931	22.4174	22.2043	19.0612	19.2118	19.7325	19.6915	19.6736	19.0863	19.1635			1.09292	0.180964	1.66808	1.99823	Cytochrome P450 2B10	P12791
17.4807	18.8725	19.8467	19.5653	20.0923	19.6459	20.164	20.0509	19.2562	19.6849			0.569446	0.436804	-0.58888	-1.18641	Fibroleukin	P12804
21.3192	21.096	21.0337	21.0455	20.9358	20.8458	20.9482	20.8949	21.1473	21.0854			0.570258	0.436629	0.10172	1.18776	Programmed cell death protein 6	P12815
14.2921	14.8153	14.5775	16.2262	14.7309	15.9133	14.461	13.8344	14.5768	13.2548			0.422393	0.564827	0.52034	0.933039	Contactin-1	P12960
25.1786	24.0144	24.5125	25.4704	25.6583	24.6773	24.47	24.7938	24.8623	25.6133			0.0839952	0.918503	0.0835003	0.229623	60S ribosomal protein L7a	P12970
17.7342	20.2563	20.8444	21.6729	21.1424	20.7665	21.2166	21.4415	20.5125	21.8453			0.538943	0.45969	-0.82644	-1.13533	Gelsolin	P13020
20.8427	20.5927	20.4579	20.4218	20.1637	20.5159	20.3133	20.3325	20.4406	20.6098			0.168	0.828953	0.0533398	0.429056	Uridine 5'-monophosphate synthase	P13439
13.9978	15.6919	16.9267	17.3265	17.2681	19.928	19.4338	19.7266	14.4593	13.2443			0.301217	0.688367	-1.1162	-0.706753	Interleukin-1 receptor type 1	P13504
21.4673	21.1605	20.9089	21.0228	20.8149	22.6951	22.708	22.3581	22.5294	22.5876	+	Cre-_U_Cre-_I	5.52842	0.00305882	-1.50076	-11.5007	Acyl-CoA desaturase 1	P13516
14.2895	15.3701	12.5346	15.6538	14.1983	16.3725	15.5371	14.5314	14.9976	18.0444			0.959039	0.223202	-1.48734	-1.79799	Myosin-6	P13542
16.2531	18.9429	18.416	18.5788	18.176	18.4033	18.6796	18.8911	18.3987	18.5116			0.486985	0.504424	-0.5035	-1.04666	Neural cell adhesion molecule 1	P13595
21.3955	22.8136	23.1906	22.9428	23.2608	23.5456	24.4024	24.5507	23.4159	23.5493			1.63982	0.0804467	-1.17212	-2.80788	Intercellular adhesion molecule 1	P13597
14.1159	15.4846	15.6021	15.2607	13.6968	18.4613	18.5966	18.0105	18.3303	18.255	+	Cre-_U_Cre-_I	4.64109	0.003	-3.49872	-8.7465	Carbonic anhydrase 1	P13634
24.4536	24.3795	24.2829	24.7889	24.5267	24.9265	24.6563	24.7959	24.8467	25.1982			1.90405	0.0572102	-0.3984	-3.20743	Glycerol-3-phosphate dehydrogenase [NAD(+)], cytoplasmic	P13707
28.4574	28.1266	28.11	28.1018	27.6123	27.9764	28.1578	27.9816	27.8454	27.801			0.386653	0.598303	0.12918	0.868277	Glutathione S-transferase A4	P13745
14.6097	17.4306	17.336	17.4616	16.7383	16.3957	17.8233	16.78	17.1043	17.2347			0.245258	0.749924	-0.35236	-0.594643	DNA (cytosine-5)-methyltransferase 1	P13864
13.7342	12.8324	15.2627	15.5133	13.5622	20.7092	21.3083	20.6485	20.9521	20.9721	+	Cre-_U_Cre-_I	5.85963	0.00433333	-6.73708	-12.7103	Protein S100-A6	P14069
24.8036	25.1054	24.9266	24.7347	24.6796	25.172	25.1145	24.8298	24.9977	24.6628			0.389586	0.59509	-0.10538	-0.873648	Sodium/potassium-transporting ATPase subunit beta-1	P14094
21.2012	22.7744	23.0697	22.3839	23.159	22.6276	23.1205	21.7139	22.3515	21.5345			0.218394	0.775436	0.24804	0.538645	Complement C1q subcomponent subunit B	P14106
29.7279	28.2736	27.7899	28.6454	28.9739	28.401	28.219	28.3379	28.5864	28.6104			0.322657	0.667151	0.2512	0.748281	60S ribosomal protein L27a	P14115
26.1569	25.3536	25.6413	25.7528	25.8591	25.7092	25.5168	25.7209	25.524	25.8811			0.22627	0.769131	0.0823402	0.555222	40S ribosomal protein S16	P14131
25.1799	24.8249	24.0614	24.5244	24.1493	24.8653	24.4919	24.5858	24.5317	24.3413			0.0232352	0.977954	-0.0152199	-0.0674159	60S ribosomal protein L7	P14148
26.1455	26.2334	26.3341	26.4333	26.4978	26.236	26.3923	26.346	26.5563	26.447			0.350498	0.636318	-0.0666996	-0.801174	Malate dehydrogenase, cytoplasmic	P14152
24.3111	24.1334	24.1074	24.3622	24.2068	24.1764	24.1216	24.1287	24.3206	24.1891			0.250257	0.74424	0.0369003	0.604897	40S ribosomal protein SA	P14206
22.552	23.3044	23.4368	23.3905	23.33	23.9576	23.9357	24.2642	23.8951	24.192	+	Cre-_U_Cre-_I	2.80519	0.0185825	-0.84618	-4.68776	Calreticulin	P14211
23.7019	23.7389	23.7546	23.9837	23.7335	24.1666	24.0421	23.7908	23.9965	23.6915			0.793967	0.297703	-0.15498	-1.54593	Solute carrier family 2, facilitated glucose transporter member 2	P14246
22.4007	24.9388	24.5498	25.0967	25.5144	25.3473	25.4345	24.6431	25.0016	25.3489			0.550997	0.451578	-0.655	-1.15559	H-2 class I histocompatibility antigen, Q7 alpha chain	P14429
22.6126	22.405	22.425	22.4935	22.4058	22.3075	22.2983	22.4555	22.3901	22.4972			0.707285	0.347384	0.0786598	1.41002	26S proteasome non-ATPase regulatory subunit 3	P14685
17.9906	19.4509	20.356	18.9795	19.0281	18.8341	19.0484	19.2379	18.7402	19.4118			0.0980137	0.902385	0.10654	0.26465	Lamin-B1	P14733
22.7456	23.4788	22.9051	22.7492	22.7095	23.0083	23.1178	23.3022	23.0654	23.3269			0.804259	0.291875	-0.24648	-1.56187	Annexin A6	P14824
16.7669	17.173	16.5039	16.4589	16.7237	19.0196	19.6472	19.8811	19.8464	19.8352	+	Cre-_U_Cre-_I	6.23054	0.00577778	-2.92062	-14.2025	C-reactive protein	P14847
24.812	24.4385	24.5224	24.549	24.7045	24.4091	24.5571	24.3333	24.6531	24.3777			0.793423	0.29783	0.13922	1.54508	60S acidic ribosomal protein P0	P14869
19.3906	19.1008	19.807	19.0619	18.7454	20.98	21.3638	20.9541	21.3187	21.7126	+	Cre-_U_Cre-_I	4.73722	0.00281081	-2.0447	-9.01445	Heme oxygenase 1	P14901
26.3867	26.7344	26.6204	26.4064	26.4929	26.3681	26.4321	26.6717	26.6304	26.7737			0.185468	0.812551	-0.0470398	-0.467771	Glutamine synthetase	P15105
21.9507	23.3515	23.2818	23.288	23.6971	22.3528	22.6234	22.6771	21.96	22.1208			1.30748	0.129981	0.767	2.31552	Cadherin-2	P15116
21.5127	22.8138	22.693	22.0286	22.4277	22.4959	22.6265	22.4031	22.2721	21.8052			0.0319723	0.969866	-0.0253994	-0.091915	Insulin receptor	P15208
16.9462	18.5922	18.0386	18.8124	19.0742	19.1493	18.9295	19.2809	18.8032	19.0306			1.04741	0.194934	-0.74598	-1.93046	Thrombomodulin	P15306
14.4585	15.1242	14.553	14.9407	14.8696	15.838	14.6548	15.7095	15.7186	15.7877			1.73479	0.0707682	-0.75252	-2.95033	Proto-oncogene c-Rel	P15307
17.1844	17.5551	15.9774	16.7553	15.5264	18.5878	18.829	17.6646	18.4801	18.3006	+	Cre-_U_Cre-_I	2.5137	0.0266632	-1.7727	-4.18369	Bisphosphoglycerate mutase	P15327
17.8648	18.5175	18.7983	18.7993	17.7644	19.104	15.8006	16.1733	14.4028	17.6762			1.12567	0.171505	1.71748	2.04684	Peripherin	P15331
21.1833	22.1189	22.172	21.671	21.9832	22.5597	23.0343	22.9468	22.6697	22.6584	+	Cre-_U_Cre-_I	2.77818	0.0189932	-0.9481	-4.63984	CD44 antigen	P15379
21.9469	21.1574	20.9388	19.371	19.4993	15.5076	21.056	20.0932	20.8734	19.6304			0.470421	0.521146	1.15056	1.0179	Cytochrome P450 2A4	P15392
15.4347	14.7104	13.5263	16.3127	16.9539	17.1018	17.3956	14.5537	17.6083	16.5007			0.780119	0.304021	-1.24442	-1.52441	Spectrin beta chain, erythrocytic	P15508
18.1594	18.2914	17.7573	17.6149	17.4469	18.6623	18.4419	18.0238	18.3099	17.9746			1.14796	0.165411	-0.42852	-2.07988	Beta-1,4-galactosyltransferase 1	P15535
23.1325	22.2288	22.4726	22.0066	22.2099	21.6363	21.9429	22.2422	22.5238	21.5923			0.828799	0.279822	0.42258	1.59976	Glutathione S-transferase Mu 2	P15626
16.0054	15.8061	14.8058	15.9977	15.1677	17.8411	18.729	18.88	18.3814	18.2906	+	Cre-_U_Cre-_I	4.89588	0.0025	-2.86788	-9.4718	Leukosialin	P15702
21.6552	20.9569	20.9064	20.8468	20.7967	19.9496	20.0099	20.41	21.2935	19.9454			1.33103	0.125263	0.71072	2.35025	Histone H1.4	P15864
15.6594	15.9577	14.9053	16.2312	15.0421	14.257	13.5075	13.8116	15.0793	16.3854			0.859786	0.266201	0.95098	1.64732	V-type proton ATPase 116 kDa subunit a isoform 2	P15920
27.4149	28.0063	27.8985	28.0317	28.3099	28.746	28.7827	28.9236	28.9933	28.877	+	Cre-_U_Cre-_I	3.53646	0.00936842	-0.93226	-6.09597	Carbonic anhydrase 3	P16015
17.7245	19.3651	19.8102	19.3787	19.1959	19.8201	19.6858	19.5038	19.6569	20.3119			0.979523	0.216768	-0.70082	-1.82881	Galectin-1	P16045
17.4269	18.0943	18.2706	15.832	17.4741	17.9208	17.5748	17.1116	18.0087	17.807			0.236698	0.760746	-0.265	-0.576966	Protein kinase C epsilon type	P16054
21.5557	22.5324	23.073	23.5693	23.7033	22.7425	23.0036	23.4512	22.6769	22.816			0.0434504	0.958441	-0.0513	-0.123453	Hepatocyte growth factor receptor	P16056
15.089	14.6453	15.3997	16.2106	14.7127	16.6337	16.5878	15.0134	14.8723	15.1545			0.408185	0.578896	-0.44088	-0.907468	Fibroblast growth factor receptor 1	P16092
14.8404	15.8388	16.8238	15.7931	15.5369	16.0088	16.7355	16.4123	14.9186	16.8086			0.389368	0.595151	-0.41016	-0.873249	Galectin-3	P16110
20.625	19.9119	20.204	20.7463	20.7764	20.6243	21.44	20.2175	19.9418	20.226			0.0419765	0.959481	-0.0372002	-0.119443	L-lactate dehydrogenase B chain	P16125
20.5371	19.6351	19.7302	20.6116	20.7752	20.6586	19.8438	20.2234	19.2291	19.6877			0.44243	0.547159	0.32932	0.968728	Signal recognition particle 14 kDa protein	P16254
19.1076	18.8426	18.8524	20.3596	19.5109	22.5509	20.413	20.9415	20.0035	21.4817			1.96942	0.0523032	-1.7435	-3.30804	Coagulation factor IX	P16294
19.7534	19.8417	19.7784	19.4308	19.3642	20.0589	20.0003	20.1227	20.0911	19.9297	+	Cre-_U_Cre-_I	2.35225	0.0327028	-0.40684	-3.91593	Phosphatidylcholine-sterol acyltransferase	P16301
18.8944	18.9957	18.6577	19.2594	18.9505	18.7714	18.7428	18.4287	18.3963	18.0478			1.69756	0.0741668	0.47414	2.89434	2',3'-cyclic-nucleotide 3'-phosphodiesterase	P16330
26.3552	26.1158	26.4603	26.1515	26.2379	26.0425	26.0692	26.0803	26.0064	26.0606			1.93033	0.055065	0.212341	3.24778	Phenylalanine-4-hydroxylase	P16331
23.6054	23.0243	23.1013	23.4477	23.0382	22.3957	21.8853	21.9252	21.9357	22.0008	+	Cre-_U_Cre-_I	4.36908	0.00431373	1.21484	8.02369	Methylmalonyl-CoA mutase, mitochondrial	P16332
20.7278	21.0483	22.2307	21.4026	21.4489	22.394	22.4319	22.8411	22.5885	22.8049	+	Cre-_U_Cre-_I	2.77381	0.0192136	-1.24042	-4.63211	Probable ATP-dependent RNA helicase DDX17	P16381
21.3162	21.9725	21.8552	21.9709	22.0435	21.564	21.6314	21.6176	21.4336	21.698			0.920091	0.239479	0.242741	1.73914	Glutamyl aminopeptidase	P16406
29.0335	29.0001	29.1443	28.5032	28.5848	28.9442	29.0216	28.9948	29.1027	29.1425			0.70247	0.349669	-0.18798	-1.40238	Argininosuccinate synthase	P16460
18.7037	20.7071	20.8472	20.3996	20.5429	20.5231	20.7388	20.7596	20.8065	21.0352			0.65831	0.373219	-0.53254	-1.33177	Spectrin alpha chain, non-erythrocytic 1	P16546
24.6527	24.9707	25.1029	25.5014	25.8493	25.1294	25.0294	25.3848	25.5867	25.4488			0.168897	0.82899	-0.10042	-0.431063	Heat shock 70 kDa protein 1-like	P16627
20.3086	20.4075	20.6876	20.7278	20.589	21.1095	21.182	21.4212	21.1106	21.2194	+	Cre-_U_Cre-_I	3.82205	0.00652874	-0.66444	-6.7132	Lysosomal protective protein	P16675
13.3963	17.5695	17.8623	17.6218	18.3076	16.6906	17.7199	17.1563	16.9398	17.7145			0.119787	0.881031	-0.29272	-0.317559	Growth hormone receptor	P16882
22.1942	22.299	22.3595	22.4472	22.3827	22.3234	21.9609	21.9463	21.8596	22.101			1.9336	0.0545944	0.29828	3.25281	Lysosome-associated membrane glycoprotein 2	P17047
14.8044	15.7842	14.763	19.6724	17.0456	15.3743	13.151	16.5596	16.3818	16.637			0.299844	0.689702	0.79318	0.704067	Heat shock-related 70 kDa protein 2	P17156
24.4752	25.0301	25.2114	25.534	25.7571	25.1877	25.2186	25.4366	25.3419	25.5702			0.2697	0.721763	-0.14944	-0.644315	Alpha-enolase	P17182
15.0708	15.0692	14.7122	15.6811	15.6464	13.9565	15.8895	14.5827	14.1197	24.2278			0.284678	0.705517	-1.3193	-0.674203	Gamma-enolase	P17183
22.7063	22.4554	22.5302	22.7635	22.7694	22.4772	22.6436	22.5088	22.6025	22.5123			0.665417	0.369252	0.0960796	1.3432	Polypyrimidine tract-binding protein 1	P17225
21.8275	21.4432	21.5669	21.6503	21.547	21.4246	21.4027	21.2462	21.2457	21.2555	+	Cre-_U_Cre-_I	2.30938	0.0345774	0.292039	3.84607	AP-2 complex subunit alpha-1	P17426
22.2708	22.1375	22.464	22.1978	22.2078	22.0285	22.1189	22.0344	21.941	22.007	+	Cre-_U_Cre-_I	2.18204	0.0394079	0.22962	3.64136	AP-2 complex subunit alpha-2	P17427
21.091	20.8911	20.9798	21.1058	21.0597	20.9737	21.0077	20.9881	20.9857	20.8047			0.666228	0.368913	0.0734997	1.3445	Lysosomal acid glucosylceramidase	P17439
14.953	14.4348	14.8311	15.0963	13.9819	13.9573	22.918	21.9719	22.2246	22.4293	+	Cre-_U_Cre-_I	2.12011	0.0418586	-6.0408	-3.54325	C-X-C motif chemokine 10	P17515
22.0933	22.6483	22.6466	22.436	22.8826	22.698	22.8301	23.0866	22.8694	23.0839			1.39242	0.114549	-0.372239	-2.44083	Methanethiol oxidase	P17563
23.7284	22.8858	22.4357	22.098	21.2325	21.3799	22.064	21.6774	21.1896	21.4463			1.16157	0.161307	0.92464	2.10004	Cytochrome c oxidase subunit 7C, mitochondrial	P17665
19.756	19.2979	19.4282	19.2616	19.2384	19.4125	19.4699	19.0234	18.9826	19.1983			0.640137	0.387185	0.17908	1.30242	Hexokinase-1	P17710
26.1418	25.8898	25.5886	25.4621	25.1086	26.208	26.1064	25.6275	26.0483	25.3152			0.40979	0.577983	-0.2229	-0.910369	UDP-glucuronosyltransferase 2B17	P17717
23.3789	24.5876	24.3936	24.5826	25.0267	25.0189	25.2244	25.4858	25.5872	25.3415			1.90838	0.0568787	-0.93768	-3.21407	Peptidyl-prolyl cis-trans isomerase A	P17742
23.5462	25.6269	25.3346	25.0911	25.7948	25.2417	25.8834	25.9801	25.8077	25.8047			0.812827	0.286912	-0.6648	-1.57512	Triosephosphate isomerase	P17751
15.8968	16.3462	16.8979	17.8934	17.7027	17.8069	17.1613	15.6802	17.2966	15.2386			0.197914	0.799824	0.31068	0.494871	Solute carrier family 2, facilitated glucose transporter member 1	P17809
19.4157	20.0825	20.5085	20.8535	21.1927	20.4434	20.9014	21.1849	20.9351	21.1205			0.770256	0.309635	-0.50648	-1.50904	Heat shock 70 kDa protein 1B	P17879
18.5569	18.8286	19.2393	18.7016	19.1146	19.1496	18.4531	18.502	18.9843	18.9569			0.163412	0.834168	0.0790195	0.418748	Receptor-type tyrosine-protein phosphatase alpha	P18052
17.511	19.1377	19.3863	18.6998	19.1492	19.7415	19.7826	19.7653	19.7786	19.3709			1.52941	0.0928664	-0.910981	-2.6435	CD48 antigen	P18181
21.5829	21.7933	22.1039	21.9215	21.9094	22.1	22.1862	22.4049	22.1046	22.2313			2.00108	0.0503782	-0.3432	-3.35706	Cathepsin D	P18242
15.588	14.2818	15.5362	14.447	14.8056	15.2997	17.3996	17.5286	15.7329	15.4208			1.3644	0.119294	-1.3446	-2.39948	L-selectin	P18337
15.1751	16.1299	17.5529	15.1334	16.7137	17.9317	21.3732	21.11	20.4297	21.4664	+	Cre-_U_Cre-_I	3.17616	0.013071	-4.3212	-5.37381	C-X-C motif chemokine 9	P18340
24.3357	25.6072	25.3789	24.6848	25.1124	24.8779	25.0531	25.0171	24.8449	24.5827			0.251117	0.743923	0.14866	0.606656	Basigin	P18572
16.5712	18.2158	19.1294	18.4338	18.6509	20.228	20.3047	19.6842	19.8688	19.3406	+	Cre-_U_Cre-_I	2.1498	0.0405	-1.68504	-3.59017	Cationic amino acid transporter 2	P18581
15.3895	16.3623	14.8595	16.739	15.3847	16.7107	15.646	16.7369	16.3897	16.2862			0.77699	0.305527	-0.6069	-1.51954	Non-histone chromosomal protein HMG-14	P18608
17.0202	17.2933	17.5565	17.096	17.1113	17.9026	17.4672	17.5792	17.5929	17.6894	+	Cre-_U_Cre-_I	2.13181	0.0409898	-0.430799	-3.56172	Ribosomal protein S6 kinase alpha-1	P18653
18.429	18.1773	18.5491	18.1445	17.8386	17.6369	18.2473	17.9199	17.7758	18.0659			0.978783	0.217036	0.29854	1.8277	Ribosomal protein S6 kinase alpha-3	P18654
20.9509	22.4984	22.5502	22.4907	22.8446	22.3371	22.4666	22.8488	22.4957	22.9574			0.457233	0.532881	-0.35416	-0.99483	Cofilin-1	P18760
16.0083	14.2687	14.0539	14.9381	14.7321	14.8505	16.0933	16.5185	15.1617	16.7405			1.17907	0.158393	-1.07268	-2.12593	Phosphorylase b kinase regulatory subunit alpha, skeletal muscle isoform	P18826
13.9942	16.93	16.1676	16.8365	15.5117	15.9531	16.8972	15.944	15.7685	15.7471			0.112723	0.886791	-0.17398	-0.300584	Keratin, type I cytoskeletal 19	P19001
25.6199	25.2401	25.4153	24.9437	25.0263	25.6077	25.6187	25.9277	25.7624	26.1914	+	Cre-_U_Cre-_I	2.06926	0.045525	-0.57252	-3.46333	Fatty acid synthase	P19096
16.1403	18.0956	17.9383	19.0818	18.8145	18.0835	18.3455	18.5058	18.3646	18.9972			0.365759	0.619644	-0.44522	-0.829706	Laminin subunit alpha-1	P19137
23.366	23.6248	23.6098	26.5445	26.6238	27.3611	27.3694	27.5366	27.6264	27.0798	+	Cre-_U_Cre-_I	2.09253	0.0441452	-2.64088	-3.49983	Glutathione S-transferase P 1	P19157
20.6321	20.4902	20.6954	21.4938	21.003	20.8791	20.8646	21.183	20.818	21.058			0.204948	0.79265	-0.0976406	-0.510016	Prothrombin	P19221
19.235	19.3949	17.6355	17.4709	16.0788	17.9554	15.1484	15.8176	16.6096	16.8759			1.02869	0.200066	1.48164	1.90249	Protein Mpv17	P19258
18.665	18.9027	20.7699	18.2275	17.3179	17.6305	17.9216	17.0288	18.1538	18.5427			0.75269	0.319829	0.92112	1.48158	Serpin H1	P19324
17.5399	17.8925	18.1505	13.4236	15.0088	15.6084	15.5817	15.847	17.3573	14.7618			0.227803	0.768365	0.57182	0.558434	B-lymphocyte antigen CD20	P19437
21.7537	22.2219	21.7195	22.0128	22.0247	22.8988	22.2304	22.2281	22.8287	22.6192	+	Cre-_U_Cre-_I	2.15296	0.0404398	-0.61452	-3.59517	Cytochrome c oxidase subunit 5B, mitochondrial	P19536
23.3392	22.6699	22.7711	22.7539	22.9447	23.2798	22.9834	23.0652	23.0161	22.9636			0.609047	0.409672	-0.16586	-1.25178	Glutathione S-transferase Mu 3	P19639
25.6634	25.6257	25.1782	24.6406	24.5416	25.0622	24.6262	24.0202	24.1934	23.7111			1.37319	0.118334	0.80728	2.41246	Cytochrome c oxidase subunit 4 isoform 1, mitochondrial	P19783
16.8085	15.1615	15.373	14.5934	14.0104	14.6198	15.3744	15.6751	14.37	15.8519			0.00681266	0.993642	0.01112	0.0201261	Lymphocyte-specific protein 1	P19973
22.742	23.7968	23.8433	23.9414	24.2558	23.7444	23.7859	24.1724	24.0311	24.1417			0.434936	0.553166	-0.25924	-0.955428	Endoplasmic reticulum chaperone BiP	P20029
20.2234	19.6976	19.9652	18.8751	19.1726	18.9876	19.503	19.0598	19.2579	19.3287			0.671376	0.365821	0.35938	1.35276	Beta-hexosaminidase subunit beta	P20060
15.1346	15.3904	17.378	15.2397	14.7668	16.3323	16.5064	14.7394	14.7468	17.8802			0.253182	0.741783	-0.45912	-0.610873	Thymosin beta-4	P20065
22.9647	23.2512	22.9719	22.8823	22.6586	22.9889	22.7043	22.7461	22.9872	23.0754			0.14523	0.854921	0.0453606	0.377299	Thioredoxin-dependent peroxide reductase, mitochondrial	P20108
20.396	20.8337	22.1533	20.8245	19.8943	20.4655	20.2175	20.0952	19.4956	20.8872			0.662724	0.371002	0.58816	1.33887	Vimentin	P20152
13.9476	15.7647	14.767	16.1876	14.6563	16.0263	12.1436	14.639	15.6594	14.6817			0.224218	0.770947	0.43464	0.550917	Protein kinase C alpha type	P20444
21.4594	21.9514	22.1511	21.404	21.8596	22.4248	22.4684	22.2271	22.2412	22.0284			1.84668	0.0613199	-0.51288	-3.11976	High affinity immunoglobulin epsilon receptor subunit gamma	P20491
22.6831	21.9224	22.7758	21.4424	21.5159	22.4845	22.2431	21.968	22.1387	22.1823			0.18166	0.816839	-0.1354	-0.459399	Cytochrome P450 2A5	P20852
21.3826	22.2738	22.4486	22.8697	22.5242	22.9468	22.9884	23.3161	22.9192	23.6484			1.78221	0.0670776	-0.864	-3.02189	Plasminogen	P20918
18.8917	21.3801	22.0367	20.9847	21.2482	21.0637	21.1304	21.315	20.9608	21.5562			0.222118	0.772804	-0.29694	-0.546502	Tropomyosin alpha-3 chain	P21107
14.9429	17.1181	17.4353	15.5353	17.5236	14.5241	16.9341	17.5039	17.3391	17.7746			0.147828	0.852359	-0.30412	-0.383281	Ubiquitin-like protein 4A	P21126
21.0755	21.2802	21.1165	21.11	21.3129	21.1945	21.0039	20.7945	20.9086	20.5052			1.35761	0.119933	0.29768	2.38946	Guanine nucleotide-binding protein subunit alpha-11	P21278
19.424	19.6793	19.3574	19.8479	19.582	19.7621	19.5594	19.2739	19.2466	19.1248			0.61683	0.404782	0.184761	1.26451	Guanine nucleotide-binding protein G(q) subunit alpha	P21279
19.5854	19.9034	19.2708	20.3883	20.1437	19.839	19.1282	18.8338	19.1722	19.6377			1.0885	0.182177	0.53614	1.99165	Phosphatidylcholine translocator ABCB4	P21440
17.7509	17.8459	15.8684	17.798	16.9758	15.3785	14.8139	14.7001	16.4327	17.3774			1.3413	0.122923	1.50728	2.36541	Cystatin-C	P21460
13.7574	17.6376	18.4374	18.5005	18.549	19.2507	18.6378	16.5701	18.7132	19.2496			0.494798	0.497498	-1.1079	-1.06013	Beta-enolase	P21550
18.3904	20.5529	20.1589	19.5066	20.0502	20.7531	21.1462	21.3172	20.7997	20.7357			1.83426	0.0626334	-1.21858	-3.10086	Angiogenin	P21570
20.4365	21.882	22.0307	22.9776	22.6546	22.6438	22.8634	23.1605	22.3895	23.2327			0.993385	0.211448	-0.8617	-1.84963	Vitamin D-binding protein	P21614
18.4825	19.4837	19.6651	18.7622	18.9991	18.8951	19.219	19.524	19.0371	19.2931			0.18623	0.81185	-0.11514	-0.469441	Lamin-B2	P21619
16.1202	16.1187	15.7698	16.4211	15.7744	14.7162	14.798	15.4493	14.5909	16.4661			1.27219	0.13652	0.83674	2.26346	B-cell differentiation antigen CD72	P21855
14.8182	20.263	20.3301	20.0225	20.1774	18.1814	19.6184	19.358	20.01	19.9094			0.0962587	0.90476	-0.2932	-0.260308	Lactadherin	P21956
19.1072	18.7849	18.4673	16.8717	17.1923	18.7027	19.0575	18.0249	18.4304	17.786			0.263446	0.729351	-0.31562	-0.631715	Antigen peptide transporter 1	P21958
24.1307	24.3068	24.5315	24.1698	24.0666	23.6153	23.7897	23.933	23.3472	23.9747	+	Cre-_U_Cre-_I	2.15396	0.0405895	0.5091	3.59676	Protein-glutamine gamma-glutamyltransferase 2	P21981
22.9824	22.6142	22.7015	22.3773	22.496	22.1802	22.1855	22.3897	21.8629	22.3415			1.90175	0.0572853	0.442321	3.2039	Embigin	P21995
21.3831	21.1524	21.0363	21.8169	21.4153	21.5256	20.9123	21.0287	21.356	21.3338			0.317411	0.671519	0.12952	0.738187	Ferrochelatase, mitochondrial	P22315
17.9851	18.0674	17.0206	18.0096	17.9008	18.3563	18.3949	18.2061	18.5781	18.4008			1.69166	0.0746471	-0.59054	-2.88548	Myeloid differentiation primary response protein MyD88	P22366
19.8086	19.8502	18.9773	18.6852	18.7588	19.6938	19.1643	18.5955	19.1743	18.3555			0.26295	0.729783	0.21934	0.630712	Prostaglandin G/H synthase 1	P22437
20.0384	21.4471	21.6588	23.2298	22.5711	22.7044	22.5861	22.9612	22.3219	23.7593			0.966565	0.221012	-1.07754	-1.80932	Alpha-1-antitrypsin 1-2	P22599
16.4228	16.6281	16.9085	17.26	16.556	17.3845	17.4493	16.3819	16.1804	16.9325			0.143239	0.855481	-0.110641	-0.3727	E3 ubiquitin-protein ligase CBL	P22682
21.0299	20.7098	20.8706	20.585	20.6191	20.511	20.6516	20.728	20.5159	20.5626			0.971177	0.21923	0.16906	1.81626	AP-1 complex subunit gamma-1	P22892
19.2042	19.8951	19.7232	20.117	20.3875	19.7471	19.5824	19.9893	19.7359	19.9004			0.134266	0.865284	0.0743801	0.351816	Porphobilinogen deaminase	P22907
22.6529	22.3188	22.3877	22.5976	22.436	22.2528	22.3197	22.2157	22.3324	22.2416			1.81004	0.0647913	0.20616	3.06407	Eukaryotic translation initiation factor 3 subunit A	P23116
13.9525	18.8847	19.2436	17.8466	18.3004	18.385	18.7054	19.1251	18.6408	19.0151			0.560761	0.44342	-1.12872	-1.17193	Chromobox protein homolog 3	P23198
21.3621	21.2796	21.3155	21.5741	21.4732	21.4489	21.3768	21.4292	21.3597	21.4657			0.0967741	0.904355	-0.0151596	-0.261585	Putative helicase MOV-10	P23249
16.9742	17.9845	17.9231	17.9632	18.722	18.2399	18.538	18.6182	19.1186	18.9227			1.39213	0.114537	-0.774081	-2.44041	X-ray repair cross-complementing protein 6	P23475
15.6431	15.3868	17.4276	15.9236	17.265	14.4306	17.3509	13.61	14.9998	15.6413			0.748508	0.322729	1.1227	1.47503	Protein-L-isoaspartate(D-aspartate) O-methyltransferase	P23506
20.4416	20.247	20.0673	20.0343	19.8183	20.2354	19.5798	19.7052	19.9931	19.9105			0.781886	0.303472	0.236901	1.52716	Carbonic anhydrase 5A, mitochondrial	P23589
21.9947	21.7347	21.6924	21.7426	21.7078	21.5705	21.9511	21.7772	21.5965	21.5282			0.419458	0.567418	0.0897396	0.927775	GDP-L-fucose synthase	P23591
20.962	20.8538	20.9648	20.8802	20.8013	20.7839	20.716	20.999	20.4614	20.5141			1.05158	0.193619	0.19754	1.93668	Beta-galactosidase	P23780
17.2671	17.5867	17.6063	17.9424	18.0457	17.393	17.7753	17.3059	17.6186	18.3797			0.00698288	0.993601	-0.00485992	-0.0206251	Transcription elongation factor A protein 3	P23881
27.1621	27.2628	27.4791	27.4149	27.1923	27.2956	27.3015	27.4889	27.1279	27.46			0.138375	0.861211	-0.0325397	-0.36141	Carboxylesterase 1C	P23953
20.4492	22.0977	22.762	21.8746	22.3719	22.2492	22.6668	22.7468	21.8138	22.1471			0.43826	0.550096	-0.41366	-0.961334	Integrin alpha-L	P24063
25.8899	26.2938	26.6063	26.2414	26.3936	26.4692	26.6487	26.6442	26.7405	26.6566			1.61786	0.0832141	-0.34684	-2.77508	Catalase	P24270
24.7283	24.3499	24.4549	24.6508	24.9484	24.3211	24.5088	24.3946	24.7237	24.3982			0.604166	0.412314	0.15718	1.24378	Peptidyl-prolyl cis-trans isomerase B	P24369
14.7652	15.7193	16.7982	14.5844	13.3943	15.5713	14.9742	15.5759	14.2185	16.3872			0.170038	0.827808	-0.29314	-0.433613	Macrophage-capping protein	P24452
24.1444	23.8015	24.2574	24.1855	24.1688	23.8116	24.0785	23.7887	23.5028	23.7518			1.55097	0.0908618	0.32484	2.67552	Glutathione S-transferase A4	P24472
22.9535	22.7919	22.9914	22.8637	22.7934	22.8372	23.0156	23.1938	23.0677	23.2141			1.33096	0.125211	-0.1869	-2.35015	Leukotriene A-4 hydrolase	P24527
17.996	18.9062	19.0338	19.439	19.6995	18.9417	19.279	19.0818	19.2236	19.2171			0.177009	0.820141	-0.13374	-0.449125	Inosine-5'-monophosphate dehydrogenase 2	P24547
27.3468	27.868	27.9261	27.7574	27.9879	28.4859	28.2928	28.5753	28.5282	28.7858	+	Cre-_U_Cre-_I	3.21242	0.0127251	-0.756361	-5.44384	Retinal dehydrogenase 1	P24549
18.3034	18.3684	18.1452	17.7989	18.2651	18.2131	18.2082	18.2159	17.9599	17.7531			0.335309	0.654167	0.10616	0.772456	Lysosomal acid phosphatase	P24638
22.267	22.0523	22.0869	21.838	21.9613	21.925	22.0992	21.8934	21.9032	21.67			0.733162	0.331514	0.14294	1.45091	Cation-dependent mannose-6-phosphate receptor	P24668
23.1444	24.0281	24.1913	24.6892	24.5762	23.8389	24.2485	24.1467	23.9363	24.046			0.109011	0.890591	0.0825596	0.291592	Asialoglycoprotein receptor 2	P24721
14.9509	17.4604	17.1891	14.4898	17.3974	16.8519	17.2253	14.7049	17.4462	14.7699			0.038634	0.962964	0.0978802	0.110306	Cyclin-dependent kinase 11B	P24788
13.0178	14.9358	16.0603	14.5825	13.7387	20.0576	20.1752	20.3465	19.7834	19.8751	+	Cre-_U_Cre-_I	5.242	0.00236364	-5.58054	-10.5391	Interleukin-1 receptor antagonist protein	P25085
14.546	18.1576	18.4198	19.2948	18.9746	19.2579	19.2347	19.5068	18.645	18.7383			0.683985	0.358903	-1.19798	-1.37294	Tumor necrosis factor receptor superfamily member 1A	P25118
17.0754	16.8396	17.8982	16.5096	17.6939	17.1257	17.4965	17.8014	17.5889	17.343			0.427919	0.560293	-0.26776	-0.942924	Tumor necrosis factor receptor superfamily member 1B	P25119
26.4979	25.6234	26.401	26.8678	26.9323	26.3977	26.1276	26.5688	25.6491	26.4038			0.36443	0.620891	0.23508	0.827232	40S ribosomal protein S2	P25444
17.8778	18.7404	18.1928	16.3416	17.5585	18.0036	18.4025	17.9833	18.0441	17.7007			0.289605	0.70026	-0.28462	-0.683949	Tumor necrosis factor receptor superfamily member 6	P25446
27.6617	27.8614	27.5823	27.8018	27.7696	28.1498	28.2505	28.1957	28.3166	28.2281	+	Cre-_U_Cre-_I	4.58327	0.00352381	-0.49278	-8.58855	Uricase	P25688
13.7044	14.6402	15.1	12.9061	14.3448	15.5902	13.2731	14.8569	13.8022	14.7169			0.22452	0.771095	-0.30876	-0.551552	Metalloproteinase inhibitor 2	P25785
14.6855	14.4967	15.1588	15.9367	13.9678	15.0873	15.9389	14.9121	16.27	16.6838			1.06352	0.189389	-0.92932	-1.95447	Nuclear factor NF-kappa-B p105 subunit	P25799
20.7085	20.5647	20.5086	20.6825	20.4679	21.0217	20.9088	20.4823	20.6152	20.2019			0.148303	0.852184	-0.0595402	-0.384372	Tyrosine-protein kinase Lyn	P25911
17.5942	18.2601	18.3039	18.1003	18.279	17.9872	17.8905	18.7532	18.3029	18.7439			0.46677	0.524869	-0.22804	-1.01153	Nucleolar transcription factor 1	P25976
20.001	20.8877	21.5379	20.9614	21.1587	20.7772	20.8767	20.8593	20.7049	21.2197			0.0280971	0.973485	0.0217796	0.0811029	Talin-1	P26039
18.9434	19.657	19.6094	20.1456	19.672	19.899	19.5405	19.1935	18.6071	19.6964			0.315546	0.67394	0.21818	0.734588	Ezrin	P26040
21.4214	21.4487	21.8577	21.6316	21.5856	21.3684	21.4591	21.071	21.3519	21.3042			1.59278	0.0862716	0.27808	2.73769	Moesin	P26041
21.7797	22.3027	22.184	22.0707	22.7073	21.8206	22.119	21.8786	22.3222	22.1754			0.358735	0.627774	0.14572	0.816611	Radixin	P26043
22.433	22.1427	21.7367	22.3483	22.0853	22.4928	22.4422	22.2485	22.3972	22.2414			0.851589	0.268965	-0.215219	-1.63477	3 beta-hydroxysteroid dehydrogenase/Delta 5-->4-isomerase type 2	P26149
14.2813	13.8174	19.2586	14.8079	18.5644	14.9352	15.5411	13.9541	13.9904	15.5595			0.533426	0.4648	1.34986	1.12601	High affinity immunoglobulin gamma Fc receptor I	P26151
14.8294	13.4676	16.838	15.9463	13.6865	15.409	13.6398	12.4101	14.8048	14.4424			0.448606	0.540715	0.81234	0.979644	Methylated-DNA--protein-cysteine methyltransferase	P26187
22.4368	22.1263	22.0812	22.2948	22.2814	21.4215	21.4136	21.219	21.1207	20.82	+	Cre-_U_Cre-_I	4.42595	0.00382979	1.04514	8.17065	Catenin alpha-1	P26231
22.9462	24.3393	24.6399	25.2768	24.9658	24.799	25.224	25.6781	25.0006	25.4162			0.979547	0.216852	-0.789981	-1.82885	Plasma kallikrein	P26262
14.6336	15.9189	15.3748	16.3496	16.4796	15.5736	16.1912	16.7143	16.1786	16.4442			0.581643	0.428699	-0.46908	-1.20665	Prothymosin alpha	P26350
20.1135	20.5543	20.9132	20.4399	21.6973	20.6367	20.4699	20.8481	20.8685	20.8035			0.0224339	0.97814	0.0183002	0.0651468	Splicing factor U2AF 65 kDa subunit	P26369
26.7331	26.4761	26.1987	26.1616	25.9701	25.6737	25.3884	25.2692	25.8012	25.6817	+	Cre-_U_Cre-_I	2.67956	0.0214024	0.745081	4.46704	Glutamate dehydrogenase 1, mitochondrial	P26443
18.901	19.7685	19.5214	19.9353	19.6427	19.4362	19.6243	19.5431	19.6709	19.693			0.0789722	0.923613	-0.0397202	-0.216875	Phosphatidylinositol 3-kinase regulatory subunit alpha	P26450
22.4415	22.5296	22.5192	22.9565	22.9481	22.4905	22.6484	22.6724	22.6173	22.6986			0.178515	0.81887	0.0535397	0.452458	26S proteasome non-ATPase regulatory subunit 7	P26516
14.0308	16.378	16.5351	16.3195	17.0246	14.5164	17.137	16.8493	15.1529	13.8066			0.286581	0.704172	0.56516	0.677972	Platelet-derived growth factor receptor alpha	P26618
21.2805	21.1118	21.0166	21.4404	21.4048	21.4699	21.0361	21.1849	21.4715	21.4987			0.274349	0.715441	-0.0814003	-0.653636	Serine--tRNA ligase, cytoplasmic	P26638
17.7838	18.0514	19.2348	16.8859	16.3835	18.0546	17.9534	16.9041	16.9005	17.4894			0.144574	0.854738	0.20748	0.375785	Myristoylated alanine-rich C-kinase substrate	P26645
13.1827	19.4879	19.4618	17.8593	17.2591	19.891	20.052	20.2104	19.7821	20.0692			1.23367	0.145519	-2.55078	-2.20662	Peptidyl-prolyl cis-trans isomerase FKBP1A	P26883
16.566	17.7204	17.1351	18.5376	17.8888	19.0669	18.9055	19.1327	19.0078	19.6753	+	Cre-_U_Cre-_I	2.63335	0.0223248	-1.58806	-4.38722	Hepatocyte growth factor-like protein	P26928
17.09	18.0719	18.4436	17.8819	18.3255	15.7396	18.5118	14.0984	14.8407	17.2325			1.26142	0.13867	1.87798	2.24757	Interleukin-3 receptor subunit alpha	P26952
21.3498	21.0352	20.5184	20.2866	20.1444	20.8908	20.8521	20.5511	20.8313	20.2515			0.0111488	0.989691	-0.00848007	-0.0327766	Alpha-mannosidase 2	P27046
20.1019	20.0086	20.0806	20.3282	20.4874	20.2343	20.1238	20.351	20.615	20.5525			0.669721	0.366874	-0.17398	-1.35011	Small nuclear ribonucleoprotein-associated protein B	P27048
17.4247	19.1984	19.6815	19.2042	19.3434	19.629	19.2024	19.5237	19.5759	19.652			0.669595	0.366886	-0.54616	-1.34991	Microtubule-associated protein 4	P27546
19.7061	19.772	19.7053	19.8204	19.482	19.7768	19.7092	19.3867	19.4165	19.3062			0.838739	0.275255	0.17808	1.61505	Guanine nucleotide-binding protein subunit alpha-13	P27601
20.997	20.7388	20.9099	20.8784	20.7872	20.9551	20.9092	21.202	21.0283	21.1698			1.49378	0.0978078	-0.190619	-2.59068	Phospholipase A-2-activating protein	P27612
16.9194	17.7182	17.428	17.7361	17.7061	17.6604	17.3491	17.9178	18.3487	18.4698			0.903803	0.246406	-0.447601	-1.71443	X-ray repair cross-complementing protein 5	P27641
20.4584	21.6433	22.0082	21.5695	21.6283	21.7902	21.8602	22.1056	21.6656	21.6003			0.60095	0.413702	-0.34284	-1.2385	Hepatic triacylglycerol lipase	P27656
25.5235	24.718	24.7343	24.4671	25.1266	24.4036	24.3282	24.0239	24.5196	24.0671			1.82734	0.0632475	0.64542	3.09034	60S ribosomal protein L3	P27659
25.3155	25.2345	25.1757	25.285	25.3551	24.805	24.6398	24.8106	24.916	24.911	+	Cre-_U_Cre-_I	4.25166	0.00435088	0.45668	7.72698	Protein disulfide-isomerase A3	P27773
15.9687	17.2587	17.0381	16.3445	14.7409	18.1154	18.1844	18.5385	17.7258	18.1143	+	Cre-_U_Cre-_I	2.40751	0.0309167	-1.8655	-4.00674	C-C motif chemokine 6	P27784
20.5418	18.5299	19.3349	14.6116	15.5188	14.8478	14.5913	13.7505	14.4685	15.3226			1.55062	0.0908845	3.11126	2.675	Steroid 17-alpha-hydroxylase/17,20 lyase	P27786
19.7626	19.2446	18.9873	17.39	18.3078	18.9061	18.9953	18.8837	18.7786	18.145			0.00252155	0.997586	-0.00327988	-0.00748556	Alpha-1,3-mannosyl-glycoprotein 2-beta-N-acetylglucosaminyltransferase	P27808
15.6473	14.7604	15.495	14.7625	13.9966	15.6973	15.8986	14.9345	13.4299	16.5621			0.251581	0.743442	-0.37212	-0.607604	Proto-oncogene vav	P27870
15.1247	14.324	15.7286	14.3295	14.1519	14.6445	18.1134	17.8884	17.8633	17.5815	+	Cre-_U_Cre-_I	2.07722	0.0449186	-2.48648	-3.4758	CCAAT/enhancer-binding protein beta	P28033
22.0389	21.8652	21.7317	21.5478	21.4184	21.3809	21.3644	21.4151	21.4672	21.4444			1.58919	0.0865582	0.306	2.73235	Proteasome subunit beta type-8	P28063
18.5391	18.9175	19.3285	18.3689	19.0841	18.4261	18.3107	18.4613	18.3922	19.092			0.689336	0.355476	0.311161	1.38148	Proteasome subunit beta type-9	P28076
19.1554	19.2717	17.8913	18.0528	18.3058	18.739	17.7823	14.1738	14.5027	13.9568			1.48903	0.0984376	2.70448	2.58365	Gap junction beta-1 protein	P28230
24.4086	24.795	24.8447	24.8773	25.2106	24.5106	24.5663	24.9563	24.5447	24.8127			0.438988	0.550121	0.14912	0.962626	Cytoplasmic aconitate hydratase	P28271
15.0222	14.8382	15.6538	14.7112	14.2898	14.3091	14.6842	15.0269	14.9201	16.1486			0.113098	0.886963	-0.11474	-0.30149	Cathepsin G	P28293
21.6635	21.2922	21.4216	21.5621	21.4339	21.5513	21.7458	21.6023	21.753	21.9181			1.52871	0.092823	-0.23944	-2.64247	DNA-(apurinic or apyrimidinic site) lyase	P28352
25.2434	25.7627	25.9997	26.1074	26.2791	26.0584	26.3783	26.4615	26.3719	26.3838			1.32933	0.125492	-0.45232	-2.34775	Alcohol dehydrogenase class-3	P28474
16.2781	14.6422	16.5641	14.216	15.891	16.1345	16.2581	15.5773	15.7512	15.6383			0.315	0.674578	-0.3536	-0.733532	Sodium- and chloride-dependent glycine transporter 1	P28571
20.82	20.6542	20.9552	20.4396	20.3735	20.5931	20.7883	20.8249	20.4007	20.464			0.0908612	0.909753	0.0343002	0.246877	Adenylosuccinate synthetase isozyme 1	P28650
19.0036	19.5437	19.7509	19.6152	19.6085	19.1048	19.5966	19.5956	19.2793	19.3917			0.292954	0.697154	0.11078	0.690548	Carbonic anhydrase-related protein	P28651
14.86	16.5944	16.6317	16.0442	15.5553	16.6669	15.8056	17.3693	17.1991	16.9484			1.08701	0.182539	-0.86074	-1.98943	Calcium/calmodulin-dependent protein kinase type II subunit beta	P28652
23.5588	25.0985	25.5252	25.0083	25.3306	24.9648	25.3099	25.3777	25.2635	25.2246			0.410256	0.577597	-0.32382	-0.911209	Biglycan	P28653
24.3093	25.3996	25.5256	25.557	25.5836	24.8438	25.3107	25.526	25.2268	25.1741			0.0800371	0.922656	0.0587395	0.219586	Decorin	P28654
15.4952	17.2333	17.5042	18.4041	18.4433	17.6843	17.9454	18.6449	17.5115	18.5827			0.533053	0.465133	-0.65774	-1.12538	Nucleosome assembly protein 1-like 1	P28656
19.8345	19.5094	19.3924	19.8653	19.376	19.2842	19.3636	19.2977	19.4084	19.3419			1.3346	0.124556	0.256359	2.35552	Ataxin-10	P28658
18.0387	18.825	19.2586	17.7233	18.8382	19.26	19.8292	20.105	20.0981	20.4125	+	Cre-_U_Cre-_I	2.45903	0.0283541	-1.4042	-4.09218	CUGBP Elav-like family member 1	P28659
19.2743	19.2181	18.9738	19.2225	18.9974	19.218	19.0932	18.918	19.3104	18.6299			0.328915	0.66032	0.10332	0.76027	Nck-associated protein 1	P28660
15.792	18.3421	20.5269	18.404	17.95	18.0908	17.7978	17.6618	17.4572	18.7145			0.124951	0.874868	0.25858	0.329858	Septin-4	P28661
22.9554	23.5821	23.6844	25.0369	24.6784	24.5239	24.6049	24.7504	24.3621	24.9895			0.872099	0.260821	-0.65872	-1.66615	Murinoglobulin-1	P28665
20.7312	20.8986	20.2752	20.8456	21.0328	20.4911	20.501	20.3793	20.3126	20.8618			0.78982	0.30008	0.24752	1.53949	Murinoglobulin-2	P28666
16.5662	16.6936	17.7437	16.2894	16.8697	16.094	16.9667	16.3411	16.0255	16.4745			0.774774	0.306484	0.45216	1.51609	MARCKS-related protein	P28667
18.8464	19.1234	19.558	19.262	19.2025	18.7084	19.0289	19.1762	18.9835	19.1931			0.608874	0.409597	0.180439	1.25149	Retinoic acid receptor RXR-alpha	P28700
17.4065	17.3169	17.3528	17.0866	17.263	17.6578	17.5709	16.6474	17.4039	17.0384			0.0385874	0.962898	0.0214798	0.110178	Kinesin-like protein KIF2A	P28740
14.4117	15.9333	15.7983	16.5648	15.9731	18.2343	17.6972	18.034	17.8821	18.7211	+	Cre-_U_Cre-_I	3.48273	0.00968595	-2.3775	-5.98443	Progranulin	P28798
19.387	13.8804	14.8393	13.8755	14.7919	17.7374	17.4885	17.1491	17.228	17.0166			1.02541	0.200701	-1.9691	-1.8976	Receptor-type tyrosine-protein phosphatase mu	P28828
23.4718	24.0925	23.8236	24.0264	23.8526	23.3978	23.3015	23.4871	23.6181	23.5781			1.81553	0.0643672	0.37686	3.0724	Dipeptidyl peptidase 4	P28843
16.7127	17.332	17.1968	15.7996	16.0744	17.1588	17.3345	16.8756	17.3541	16.4052			0.548096	0.453127	-0.40254	-1.15073	Protein kinase C delta type	P28867
15.5418	14.6737	15.5846	15.8453	15.7797	14.8631	14.7822	16.3625	15.0502	14.2473			0.479789	0.512206	0.42396	1.0342	TATA-box-binding protein	P29037
19.9924	20.0914	20.2001	19.7887	19.9302	20.1537	20.1341	20.2836	20.1856	20.4926			1.49607	0.0975486	-0.24936	-2.59407	Tyrosine-protein phosphatase non-receptor type 6	P29351
14.875	16.6663	16.265	14.088	13.7818	16.5883	16.5055	15.2286	16.3016	15.2901			0.643176	0.3843	-0.8476	-1.30734	Guanine nucleotide-binding protein subunit beta-4	P29387
19.2686	18.7551	18.6562	18.9637	18.7673	19.4365	19.757	19.692	19.4003	19.273	+	Cre-_U_Cre-_I	2.65768	0.0217278	-0.62958	-4.42915	Ferritin light chain 1	P29391
22.2502	21.437	21.4819	21.2574	21.2425	20.7646	21.2035	21.2627	20.8317	21.2933			1.18344	0.156985	0.46264	2.1324	Beta-hexosaminidase subunit alpha	P29416
19.103	21.5065	22.1993	21.2327	21.8021	21.8842	23.3085	23.1478	22.2973	22.6332			1.41133	0.111659	-1.48548	-2.46876	Vascular cell adhesion protein 1	P29533
19.877	19.6795	20.5338	19.7482	20.4129	20.0718	21.377	15.7342	20.6797	21.4633			0.061517	0.938876	0.18508	0.171714	NEDD8	P29595
17.7405	17.6312	18.1225	17.1333	17.1588	19.8736	19.3762	19.8017	19.3003	19.4821	+	Cre-_U_Cre-_I	4.79122	0.00288889	-2.00952	-9.16796	Serine protease inhibitor A3M	P29621
19.7502	21.8952	22.2906	23.4412	23.0752	22.3455	22.6919	22.7495	22.0111	23.1396			0.317103	0.671929	-0.497041	-0.737593	Alpha-2-HS-glycoprotein	P29699
23.4417	23.0913	23.6225	22.9151	23.2792	22.5517	22.2444	22.7057	22.6055	23.1853			1.83489	0.0626467	0.61144	3.10182	Ornithine aminotransferase, mitochondrial	P29758
19.2972	21.0496	21.4055	22.2826	22.0884	22.5662	22.5993	22.861	22.3342	23.1099			1.55601	0.0905259	-1.46946	-2.683	Vitronectin	P29788
27.7005	27.4627	27.5494	27.4368	27.5963	27.4719	27.6352	27.5889	27.8921	27.6392			0.549575	0.452028	-0.09632	-1.15321	Glutathione S-transferase A3	P30115
19.2709	20.1918	20.3422	20.1524	20.2395	19.8411	20.1326	20.1521	20.0032	19.8884			0.0629298	0.937728	0.0358795	0.175421	Macrophage scavenger receptor types I and II	P30204
15.848	17.3886	17.4407	14.5029	16.6406	14.9926	14.7007	14.2289	14.0901	14.9941			1.79308	0.0660547	1.76288	3.03836	Cyclin-dependent kinase 4	P30285
19.2631	17.8448	14.8545	16.0301	15.0422	18.6449	19.1473	14.7044	18.8622	18.0225			0.50553	0.487929	-1.26932	-1.07856	Arachidonate 5-lipoxygenase-activating protein	P30355
16.5701	18.144	18.9438	18.9921	18.8236	18.6099	18.7745	19.0269	18.9561	19.1433			0.638979	0.387717	-0.60742	-1.30054	Peptidyl-prolyl cis-trans isomerase C	P30412
21.3715	21.7758	21.6918	21.9164	22.1098	21.4091	21.376	21.6751	21.7357	21.8661			0.479877	0.512237	0.16066	1.03435	Peptidyl-prolyl cis-trans isomerase FKBP4	P30416
16.3679	18.1546	19.0967	18.3887	18.6686	19.1228	19.1858	19.6661	18.5883	19.3756			1.16132	0.161292	-1.05242	-2.09967	High mobility group protein B2	P30681
17.2665	17.0957	16.4018	16.8029	15.2611	18.7813	18.7964	18.8434	19.0392	18.6935	+	Cre-_U_Cre-_I	3.61173	0.00897196	-2.26516	-6.25458	C5a anaphylatoxin chemotactic receptor 1	P30993
20.8467	20.9435	20.8294	20.9731	20.947	21.11	20.8053	20.6994	20.9274	20.7186			0.290462	0.699925	0.0558002	0.685639	Catenin delta-1	P30999
16.5743	18.2332	20.9169	17.2934	16.5427	16.8882	16.6978	16.7019	16.4153	18.1959			0.501371	0.4921	0.93228	1.07143	Desmin	P31001
19.0397	20.4481	20.5402	20.0463	20.4896	20.186	20.4892	20.5638	20.7251	20.4192			0.595808	0.416995	-0.363881	-1.23004	Aminoacyl tRNA synthase complex-interacting multifunctional protein 1	P31230
23.419	23.0903	23.2869	23.5714	23.4386	23.17	22.9695	23.1115	23.0693	23.185			1.69142	0.0745367	0.26018	2.88513	Ubiquitin-like modifier-activating enzyme 1	P31254
18.9408	19.9633	19.4772	20.5469	19.94	20.0577	20.4785	19.8867	20.3049	20.1074			0.681094	0.360581	-0.3934	-1.36832	Dipeptidase 1	P31428
14.4367	14.9701	14.6866	15.7453	16.5247	18.3388	13.9793	17.2474	18.0058	17.843			1.12794	0.171146	-1.81018	-2.05022	Serum amyloid A-4 protein	P31532
21.6842	21.7957	21.4053	21.4922	21.1597	21.5126	21.2869	21.1106	21.0356	21.004			1.21575	0.148463	0.31748	2.18014	Sodium- and chloride-dependent GABA transporter 2	P31649
22.5289	22.333	22.4247	22.1428	22.2384	22.2621	22.226	22.1408	22.1854	21.8494			1.09808	0.179375	0.20082	2.00589	Sodium- and chloride-dependent betaine transporter	P31651
16.2367	15.4447	15.9745	14.6619	13.8985	19.7627	20.3106	20.4637	20.5387	20.5081	+	Cre-_U_Cre-_I	5.43363	0.0026	-5.0735	-11.1741	Protein S100-A9	P31725
15.9081	15.7532	15.5386	15.094	15.9166	14.5398	13.7348	13.0184	15.9288	15.7393			0.961903	0.222359	1.04988	1.8023	RAC-alpha serine/threonine-protein kinase	P31750
22.4084	24.8833	23.9407	24.1494	24.9508	24.3848	25.002	25.104	25.1364	24.8852			0.92337	0.23793	-0.83596	-1.74411	Acyl-CoA-binding protein	P31786
18.1017	18.9165	19.2478	18.9434	19.3503	19.0675	18.6196	18.3869	18.8172	18.8181			0.291848	0.698145	0.17008	0.688371	Carcinoembryonic antigen-related cell adhesion molecule 1	P31809
21.2827	20.8489	20.9101	21.0807	20.8662	20.9746	20.8367	20.8928	21.0681	21.2322			0.00995447	0.991118	-0.0031601	-0.0293044	Dual specificity mitogen-activated protein kinase kinase 1	P31938
24.3412	25.4706	25.3329	26.2591	26.4674	26.4363	26.8029	26.6219	26.9115	26.4804			1.61345	0.0833553	-1.07636	-2.7685	Non-specific lipid-transfer protein	P32020
14.3894	14.2411	13.8705	15.0291	13.8495	14.9031	17.4571	15.6614	17.0769	16.6346	+	Cre-_U_Cre-_I	2.41012	0.0308465	-2.0707	-4.01105	Solute carrier family 2, facilitated glucose transporter member 3	P32037
19.2332	19.7091	20.0371	19.7914	20.3663	19.8439	19.7761	20.003	20.1007	20.2917			0.371871	0.613863	-0.17566	-0.841046	Lupus La protein homolog	P32067
21.0273	20.641	20.5913	21.0456	20.8993	20.8094	20.7049	20.6786	20.8028	20.7278			0.44398	0.546179	0.0961998	0.971471	Developmentally-regulated GTP-binding protein 1	P32233
22.0426	23.7695	24.1779	24.3914	24.1525	24.3516	24.5654	24.9442	24.1265	25.0745			1.06378	0.18942	-0.905659	-1.95485	Antithrombin-III	P32261
19.8496	21.041	21.2567	21.2742	21.5005	21.0511	21.4288	21.6448	20.5815	20.6713			0.0937249	0.907651	-0.0910999	-0.254018	Nectin-2	P32507
18.52	18.394	17.7595	16.5834	17.9507	18.6146	18.3258	17.8694	17.1315	16.98			0.0427931	0.959013	0.0572605	0.121666	GTPase KRas	P32883
20.2933	20.5924	20.5917	20.5157	20.7514	20.8962	20.9191	20.8589	21.3232	21.3005	+	Cre-_U_Cre-_I	2.40563	0.030633	-0.51068	-4.00363	Tryptophan--tRNA ligase, cytoplasmic	P32921
16.9087	17.736	18.318	18.3886	18.0473	14.9097	17.1323	17.3045	17.2325	17.5288			1.03809	0.198244	1.05816	1.91654	Kinesin-like protein KIF1B	P33173
24.3707	23.7518	23.6826	23.5254	23.2655	24.5772	24.3526	23.8492	24.3664	23.6666			0.935815	0.232095	-0.4432	-1.76294	Cytochrome P450 2F2	P33267
16.3261	15.018	15.6937	17.1176	17.5639	15.4934	14.0134	16.6912	16.5579	17.2873			0.179087	0.818642	0.33522	0.453723	72 kDa type IV collagenase	P33434
18.4826	18.9105	19.0451	19.6345	19.7047	19.1902	17.6836	18.8592	18.9481	18.9724			0.580573	0.429504	0.42478	1.20488	Vitamin K-dependent protein C	P33587
20.9589	21.7335	21.8372	21.229	21.3431	21.3398	21.6287	21.5556	21.4581	21.7678			0.312372	0.677246	-0.12966	-0.72845	Apolipoprotein C-III	P33622
14.576	18.0435	18.6903	18.114	18.8208	18.8544	18.761	18.8559	18.3592	19.0871			0.721163	0.339022	-1.1346	-1.43199	Ran-specific GTPase-activating protein	P34022
18.2223	18.0049	18.5365	18.8135	18.2722	18.5015	18.4082	18.1751	18.4754	18.2677			0.00955135	0.991247	0.00429993	0.0281303	Focal adhesion kinase 1	P34152
21.3071	21.766	21.6481	21.9553	22.4739	22.5995	22.6301	22.9234	21.6053	21.7785			0.751101	0.321153	-0.47728	-1.47909	Macrophage migration inhibitory factor	P34884
24.8656	24.9644	25.1131	25.6206	25.7507	25.7176	25.6351	25.903	25.8304	25.9566			1.70558	0.0732922	-0.54566	-2.90639	Bifunctional epoxide hydrolase 2	P34914
23.4157	24.4845	24.6965	24.5457	24.6502	24.3526	24.7388	24.5348	24.5841	24.3796			0.267879	0.723985	-0.15946	-0.640654	Asialoglycoprotein receptor 1	P34927
23.5404	24.1096	23.6691	24.3572	24.6163	25.5331	25.3389	25.6363	25.9417	26.6234	+	Cre-_U_Cre-_I	3.39466	0.0109313	-1.75616	-5.80462	Apolipoprotein C-I	P34928
19.5677	19.826	19.6497	19.7831	20.0856	19.8965	19.712	19.9156	19.8968	20.0628			0.512803	0.481799	-0.11432	-1.09099	Ubiquitin carboxyl-terminal hydrolase 4	P35123
19.1126	19.3093	19.4027	19.5731	19.4769	19.5649	19.5508	19.6109	19.7761	19.8074			1.77339	0.0675767	-0.2871	-3.00856	Tyrosine-protein phosphatase non-receptor type 11	P35235
24.4333	24.2276	23.8628	23.7575	23.4997	23.7158	23.8839	23.5945	23.8209	23.4894			0.702926	0.349499	0.25528	1.4031	Ras-related protein Rab-12	P35276
22.8151	22.5501	22.132	22.0219	21.9642	21.9606	22.0514	21.6995	22.0727	21.6479			1.21864	0.14787	0.41024	2.18442	Ras-related protein Rab-5C	P35278
22.2109	21.6939	21.485	21.5056	21.1789	21.7157	21.658	21.2534	21.4611	21.1216			0.373141	0.61333	0.1729	0.843397	Ras-related protein Rab-6A	P35279
21.0792	20.839	20.236	20.2825	20.0441	20.2442	20.2195	19.9548	20.0868	19.319			1.12433	0.17174	0.5313	2.04487	Ras-related protein Rab-21	P35282
18.1421	17.6519	17.5001	17.1455	17.2534	17.8181	17.4375	15.0267	16.0186	16.5763			0.972672	0.219058	0.96316	1.81851	Ras-related protein Rab-12	P35283
19.1481	18.2072	17.7919	18.0964	17.6364	18.3774	18.045	18.3422	18.1187	14.4765			0.395223	0.590888	0.70404	0.883941	Ras-related protein Rab-22A	P35285
18.6332	18.558	18.1348	18.1411	17.9749	18.5912	18.2392	17.4805	17.2801	16.6382			0.914416	0.241497	0.64256	1.73054	Ras-related protein Rab-24	P35290
19.1427	19.4257	18.4727	17.8903	17.7863	15.4787	13.8083	14.8552	17.712	15.0295	+	Cre-_U_Cre-_I	2.62869	0.0223955	3.1668	4.37921	Ras-related protein Rab-17	P35292
22.5761	22.4206	22.0671	21.9056	21.7899	21.9426	22.0104	21.7543	21.8125	21.6005			1.0727	0.186506	0.3278	1.96814	Ras-related protein Rab-18	P35293
13.9879	15.6933	15.4093	14.1942	15.5473	15.3918	16.3115	15.9655	14.4601	14.0606			0.192563	0.804553	-0.2715	-0.483266	B-cell receptor CD22	P35329
20.0392	22.028	22.4453	22.4677	22.9612	22.0535	22.7768	22.7904	22.0041	22.2745			0.312651	0.677114	-0.39158	-0.728991	Intercellular adhesion molecule 2	P35330
17.509	18.5314	19.6342	19.4787	19.432	21.6719	22.0692	22.0112	21.5693	22.1182	+	Cre-_U_Cre-_I	4.00289	0.00547945	-2.9709	-7.12677	Thrombospondin-1	P35441
16.2506	16.1344	15.5375	15.5245	14.8514	13.4026	16.722	16.0593	13.6672	16.1949			0.253055	0.741864	0.45048	0.610614	Urokinase plasminogen activator surface receptor	P35456
20.5678	20.4663	20.793	21.2899	20.9654	21.3929	21.0304	21.2706	21.2472	21.3138			1.59152	0.0862635	-0.4345	-2.73583	Pyruvate dehydrogenase E1 component subunit alpha, somatic form, mitochondrial	P35486
24.2039	24.3199	24.2667	24.0413	24.1505	24.0583	24.1316	24.3493	24.1743	24.3611			0.0878568	0.913871	-0.0184597	-0.239351	Histidine ammonia-lyase	P35492
26.5918	26.6914	26.5732	26.6442	26.79	26.817	26.9584	27.055	27.2132	27.0652	+	Cre-_U_Cre-_I	2.8552	0.017476	-0.36364	-4.77717	Fumarylacetoacetase	P35505
25.0411	23.2946	22.9473	23.1497	23.3872	23.0244	23.0041	23.5628	23.129	23.114			0.470296	0.521191	0.39712	1.01769	rRNA 2'-O-methyltransferase fibrillarin	P35550
24.4228	23.8165	23.6898	22.9738	22.7529	23.632	23.2827	23.0848	23.0047	22.7856			0.529115	0.467185	0.3732	1.11872	Calnexin	P35564
16.5183	16.9764	17.1729	14.2112	17.3179	16.7456	17.7727	16.9373	17.1175	16.4286			0.410442	0.577696	-0.561	-0.911547	Insulin receptor substrate 1	P35569
18.391	17.9397	17.7846	14.617	12.0633	15.7996	15.5848	15.0376	15.0282	14.4392			0.343	0.645821	0.98124	0.787039	Glucose-6-phosphatase	P35576
22.0689	21.6643	21.8429	21.7256	21.4397	21.5387	21.6436	21.8218	21.7215	21.7826			0.157128	0.840818	0.0466393	0.404532	AP-1 complex subunit mu-1	P35585
26.2884	27.0916	27.019	26.6373	26.7578	27.0353	27.103	27.1992	27.3513	27.3588			1.6708	0.0765339	-0.4507	-2.85422	Peroxiredoxin-1	P35700
23.6453	24.1074	23.9195	24.7572	24.2683	24.1826	23.5145	23.4066	24.1005	24.1041			0.527975	0.468008	0.27788	1.11679	CD81 antigen	P35762
13.8043	15.0598	17.7143	17.828	18.5664	18.4224	18.3057	18.5236	17.208	17.7196			0.775465	0.30605	-1.4413	-1.51716	Neuronal membrane glycoprotein M6-a	P35802
17.4294	17.208	17.1092	16.6581	16.5325	17.3149	17.3501	16.7875	17.2753	17.1662			0.440941	0.548782	-0.19136	-0.96609	Tyrosine-protein phosphatase non-receptor type 1	P35821
22.8565	24.2986	24.7132	24.6439	24.7918	24.498	24.7199	25.0542	24.4759	25.047			0.640089	0.38709	-0.4982	-1.30234	Receptor-type tyrosine-protein phosphatase kappa	P35822
14.2546	16.3031	15.2436	13.9493	15.717	15.0301	15.3629	14.0867	15.4377	15.2563			0.0408394	0.960717	0.0587799	0.116341	Tyrosine-protein phosphatase non-receptor type 12	P35831
15.9189	15.0503	14.7755	15.2216	14.8156	19.4651	19.9011	19.1492	19.3225	18.4268	+	Cre-_U_Cre-_I	5.90527	0.00472727	-4.09656	-12.8858	Folate receptor alpha	P35846
20.1553	21.3067	21.7424	22.0375	22.206	21.3113	21.4692	21.7839	21.2086	21.4525			0.0411568	0.960336	0.0444801	0.117207	Vascular endothelial growth factor receptor 3	P35917
17.3166	18.5104	18.6141	18.6942	18.9896	14.5323	16.0212	17.1729	16.0703	16.1323	+	Cre-_U_Cre-_I	2.85507	0.0174118	2.43918	4.77694	Vascular endothelial growth factor receptor 2	P35918
16.3897	16.4033	16.9729	16.8049	15.7559	17.0852	16.9214	16.3933	16.907	17.2127			0.918679	0.23983	-0.43858	-1.737	Synaptic functional regulator FMR1	P35922
19.6344	20.6719	20.7692	20.6436	21.1186	19.781	20.2899	20.3963	20.3178	20.7698			0.388775	0.595649	0.25658	0.872164	Low-density lipoprotein receptor	P35951
26.0956	25.2331	25.35	25.4634	25.8231	25.1553	24.9594	25.028	25.1131	24.8962			2.01148	0.0501235	0.56264	3.37322	60S ribosomal protein L12	P35979
25.6224	25.1717	24.6804	25.0964	24.8863	25.1689	24.8645	24.9819	25.1875	24.9315			0.14566	0.854609	0.0645802	0.378291	60S ribosomal protein L18	P35980
19.5401	19.1089	18.8976	18.2059	13.2044	19.0719	19.0931	18.4822	18.7865	16.4339			0.181449	0.816934	-0.58214	-0.458934	Antigen peptide transporter 2	P36371
14.9215	15.5	14.1377	15.2011	14.7354	14.5087	15.6564	15.3149	15.0049	15.8159			0.517532	0.476975	-0.36102	-1.09905	Thromboxane-A synthase	P36423
22.4843	21.9407	22.0942	22.3688	22.414	21.719	21.8805	21.8038	22.1903	22.0696			1.38157	0.116193	0.32776	2.42482	GTP-binding protein SAR1a	P36536
21.1478	21.6176	21.7796	21.5382	21.9372	21.3452	21.4564	21.7929	21.7052	21.7164			0.00182789	0.997748	0.000860214	0.00543065	Oxygen-dependent coproporphyrinogen-III oxidase, mitochondrial	P36552
19.1297	19.2759	18.9437	19.0988	19.0311	19.3607	19.0438	19.0816	19.1783	19.2512			0.515769	0.478885	-0.0872803	-1.09605	Guanine nucleotide-binding protein-like 1	P36916
19.2279	19.4782	19.3649	19.5061	19.5582	19.9421	19.6362	19.7792	19.6994	19.7957	+	Cre-_U_Cre-_I	2.63062	0.0223683	-0.34346	-4.38252	Protein phosphatase 1B	P36993
24.725	24.411	24.1959	22.882	22.8105	23.4798	23.3675	22.9718	23.0314	22.52			0.882184	0.25609	0.73078	1.68153	NADPH--cytochrome P450 reductase	P37040
14.8456	14.6785	13.3007	16.3956	16.7313	15.0196	15.5491	14.463	16.0378	15.2143			0.0342144	0.966991	-0.06642	-0.0981319	Activin receptor type-1	P37172
15.3249	18.0862	18.8782	17.4421	16.688	17.5335	17.1502	17.1652	16.8127	17.613			0.0158312	0.985257	0.02896	0.0463029	Transgelin	P37804
17.1463	19.4545	19.6005	20.2497	20.3292	19.8258	20.0954	20.5322	20.0768	20.528			0.724897	0.336315	-0.8556	-1.43788	Fibulin-2	P37889
23.2144	23.3062	23.1105	23.5743	23.4794	23.2531	22.8945	22.8018	22.8919	22.9669			1.94359	0.053744	0.37532	3.26818	Hydroxymethylglutaryl-CoA lyase, mitochondrial	P38060
21.233	21.1565	21.7405	21.9979	21.7991	21.832	21.3809	21.5981	21.3199	21.6595			0.0509493	0.947347	0.0273197	0.143682	Stress-70 protein, mitochondrial	P38647
18.8965	20.2343	20.21	21.5036	21.0708	21.3879	21.0313	21.3564	21.1971	21.9423			1.17302	0.15978	-0.99996	-2.11698	Mannose-binding protein A	P39039
19.9156	19.2375	19.6242	18.6918	19.5153	19.5797	19.7772	19.3064	19.9732	19.5588			0.476574	0.515101	-0.24218	-1.02861	Dynamin-1	P39053
20.6961	20.0507	20.5044	20.6615	20.5585	20.2189	20.618	20.527	20.7296	20.4433			0.0315155	0.970035	-0.0131203	-0.0906448	Dynamin-2	P39054
23.4776	24.331	24.556	24.7781	24.8264	25.3445	25.2564	25.1955	25.2657	25.5637	+	Cre-_U_Cre-_I	2.20102	0.0385582	-0.93134	-3.67162	Collagen alpha-1(XVIII) chain	P39061
17.4755	16.9722	16.8969	14.6127	15.5679	17.1311	16.2697	16.5078	17.0878	14.1277			0.0367937	0.965349	0.0802208	0.10525	Mannosyl-oligosaccharide 1,2-alpha-mannosidase IB	P39098
14.4818	15.6395	13.5457	15.1296	15.744	14.2851	14.5126	14.5253	15.1014	13.6378			0.490482	0.501758	0.49568	1.0527	TNF receptor-associated factor 2	P39429
16.0062	18.3018	18.2652	18.3986	18.7535	18.092	18.3628	18.511	18.5394	18.5499			0.421869	0.564708	-0.46596	-0.9321	Tight junction protein ZO-1	P39447
16.0174	16.8275	15.8047	15.3091	14.9316	14.3855	14.224	16.1998	16.4349	14.1854			0.549758	0.452232	0.69214	1.15351	Tyrosine-protein kinase Fyn	P39688
16.0553	14.4205	15.5158	14.553	15.6734	15.0536	13.9174	16.53	17.1949	14.5442			0.110377	0.888934	-0.20442	-0.294907	Flap endonuclease 1	P39749
16.4428	15.5859	15.4632	15.8669	15.1156	17.433	17.6753	17.2216	16.6055	15.3259			1.38602	0.11537	-1.15738	-2.43139	Metalloproteinase inhibitor 3	P39876
21.4202	21.426	21.7669	21.5992	21.681	21.4553	21.4554	21.5551	21.446	21.8035			0.141062	0.857669	0.0356003	0.367655	Adenylyl cyclase-associated protein 1	P40124
24.2822	24.7286	24.7732	24.7974	24.8412	25.1534	25.2523	25.2913	25.3779	25.4668	+	Cre-_U_Cre-_I	3.19272	0.0129213	-0.62382	-5.40571	Transketolase	P40142
15.469	13.8179	13.5312	15.4091	13.8369	17.0753	15.0017	17.9058	17.2307	18.3571	+	Cre-_U_Cre-_I	2.26785	0.0358966	-2.7013	-3.77885	Chromodomain-helicase-DNA-binding protein 1	P40201
21.7619	22.1731	21.9	23.003	22.6438	22.4563	22.433	22.4809	22.3389	22.1828			0.130912	0.86824	-0.0820202	-0.343941	CD82 antigen	P40237
19.6842	19.8262	19.4475	20.0326	19.7165	20.7109	20.5175	20.2859	20.7566	20.8061	+	Cre-_U_Cre-_I	3.70828	0.008	-0.874	-6.46224	CD9 antigen	P40240
22.4925	22.4372	22.714	22.6766	22.6761	22.7042	22.7708	23.0204	22.9841	23.1076			1.99344	0.0511506	-0.31814	-3.34522	Vacuolar protein sorting-associated protein 26A	P40336
19.3834	18.6831	17.8401	18.6651	19.11	19.6249	18.8666	15.9753	18.7416	17.3516			0.40041	0.586482	0.62434	0.893381	Transcription factor A, mitochondrial	P40630
27.2235	27.731	27.6647	27.4766	27.2305	27.68	27.9228	27.8874	27.7608	27.8371			1.81743	0.0642847	-0.35236	-3.07528	Indolethylamine N-methyltransferase	P40936
26.8496	25.8448	25.9419	27.0279	26.7549	25.7686	25.4264	25.7932	25.5897	26.5163			1.19984	0.152452	0.66498	2.15665	60S ribosomal protein L28	P41105
26.1278	26.0453	25.735	26.0634	25.7988	25.987	25.953	25.702	26.0579	25.7899			0.223099	0.771889	0.0561005	0.548565	Long-chain-fatty-acid--CoA ligase 1	P41216
19.7926	20.1823	19.9676	20.2675	20.115	21.2152	21.3314	21.1266	20.8785	20.5575	+	Cre-_U_Cre-_I	3.45463	0.00982677	-0.95684	-5.92666	ATP-binding cassette sub-family A member 1	P41233
20.8643	20.524	20.727	20.8197	20.7924	20.9584	20.7941	20.8971	20.8355	21.0741			1.19606	0.153424	-0.16636	-2.15105	Tyrosine-protein kinase CSK	P41241
14.2666	13.3767	14.4479	14.4485	14.2175	18.5187	19.8093	19.6439	19.5019	19.5264	+	Cre-_U_Cre-_I	6.91199	0.0056	-5.2486	-17.3796	Matrix metalloproteinase-9	P41245
18.6665	20.6384	21.2184	20.254	20.3413	20.1178	20.9001	20.974	20.7273	21.0861			0.562296	0.441974	-0.537341	-1.1745	Mannose-binding protein C	P41317
24.8987	24.8713	24.4868	24.7131	24.5507	24.64	24.25	24.0827	24.6759	24.3955			1.16566	0.160491	0.2953	2.1061	Enoyl-CoA delta isomerase 1, mitochondrial	P42125
20.5741	20.5193	20.9821	20.4091	20.4661	20.5216	20.3492	20.3778	20.7174	20.7209			0.1587	0.839156	0.0527603	0.408099	Septin-2	P42208
21.3022	21.1574	21.6487	20.6616	21.1312	21.3531	21.6264	21.3744	21.369	21.3927			0.734674	0.330675	-0.242899	-1.45329	Signal transducer and activator of transcription 1	P42225
21.7109	21.6448	21.4549	21.3163	21.2741	21.5082	21.5908	21.5353	21.5531	21.3271			0.0846853	0.917577	-0.0227001	-0.231365	Signal transducer and activator of transcription 3	P42227
17.9011	17.4781	17.938	17.1834	17.5949	17.7223	17.1825	17.4019	17.5558	16.8697			0.660526	0.371352	0.27266	1.33534	Signal transducer and activator of transcription 5A	P42230
19.8789	19.6622	19.5666	19.5942	19.4817	19.6477	19.5149	19.6472	19.607	19.5429			0.257007	0.736798	0.0447807	0.618664	Signal transducer and activator of transcription 5B	P42232
15.7191	16.7711	16.8117	14.2663	16.3612	17.2699	16.8865	16.2528	16.829	16.4628			0.761238	0.315363	-0.75432	-1.49496	Phosphatidylinositol 4,5-bisphosphate 3-kinase catalytic subunit alpha isoform	P42337
16.48	17.8212	17.6812	17.4764	17.6581	17.8636	17.6752	17.8708	17.7479	17.67			0.694937	0.353068	-0.34212	-1.3904	Epidermal growth factor receptor substrate 15	P42567
21.4966	21.607	21.9584	21.8404	21.5824	21.727	21.6131	21.9402	21.8955	22.089			0.637501	0.388542	-0.156	-1.29815	Transcriptional activator protein Pur-alpha	P42669
21.7828	23.0404	23.1923	23.531	23.7831	22.0206	22.2781	22.4249	22.0028	22.1699			1.43099	0.107635	0.88666	2.4978	Leukemia inhibitory factor receptor	P42703
17.487	17.5213	17.5553	14.7231	17.5099	16.9419	17.4835	16.1238	16.6097	16.5195			0.142234	0.856491	0.223639	0.370373	Huntingtin	P42859
22.6943	22.1163	21.8605	20.5371	20.6008	21.6439	21.7714	21.3997	21.6652	21.2068			0.0190476	0.98209	0.0243999	0.0555156	Peroxisomal membrane protein 2	P42925
24.0164	23.8225	23.8616	23.7821	23.8816	23.5593	23.6145	23.6076	23.4491	23.7043	+	Cre-_U_Cre-_I	2.95869	0.0160169	0.28588	4.96513	T-complex protein 1 subunit theta	P42932
20.5247	20.163	19.8922	18.8924	18.7953	19.5251	19.4808	19.2721	19.2273	18.991			0.452814	0.537029	0.35426	0.987061	Excitatory amino acid transporter 2	P43006
20.462	19.8427	19.1097	19.8421	19.7464	19.2925	18.6309	18.8807	19.2995	18.9152			1.88752	0.0582339	0.79682	3.18211	Cytochrome c oxidase subunit 6A1, mitochondrial	P43024
18.0616	19.6053	19.8961	20.359	19.8211	20.6674	20.7662	20.9204	20.2972	20.7456			1.62863	0.0817751	-1.13074	-2.79116	Tetranectin	P43025
18.6284	18.2039	17.6004	16.8323	17.6568	17.1849	15.2131	14.8512	15.732	14.453	+	Cre-_U_Cre-_I	2.45283	0.0285905	2.29752	4.08186	COUP transcription factor 2	P43135
14.5377	15.785	16.2518	16.2884	14.9201	15.7549	15.0581	14.6548	15.6501	14.9168			0.374172	0.612859	0.34966	0.845304	DNA mismatch repair protein Msh2	P43247
22.0734	21.606	21.4386	21.1616	21.7881	21.4163	21.2161	21.2217	21.9698	20.4328			0.604991	0.412062	0.3622	1.24513	Histone H1.4	P43274
17.3404	17.2247	13.9	17.0336	17.2675	17.1693	17.5372	19.1489	20.837	18.0066			1.17078	0.160062	-1.98656	-2.11366	Histone H1.5	P43276
20.371	22.3258	22.8435	22.4212	22.7619	21.1798	21.7352	21.9487	21.2222	21.628			0.613717	0.406891	0.6019	1.25942	Integrin alpha-V	P43406
17.4391	18.2798	18.8076	17.9125	18.0144	17.9041	17.5813	17.3987	18.4168	19.1514			0.000190408	0.999563	0.000220108	0.000566764	Perilipin-2	P43883
19.8973	20.2004	21.0314	20.9821	20.8557	21.0753	20.9758	20.7809	20.9902	21.0752			0.854942	0.267295	-0.3861	-1.6399	Aldo-keto reductase family 1 member B1	P45376
14.6725	18.1159	19.1156	18.5499	18.5989	18.4607	18.7466	18.4221	19.1165	19.2268			0.580134	0.429588	-0.98398	-1.20415	Aldose reductase-related protein 2	P45377
18.654	19.5648	19.6024	19.8501	20.1765	18.3368	19.284	19.7565	19.5134	19.7554			0.276334	0.714104	0.24034	0.657603	Cofilin-2	P45591
21.6494	21.3058	20.8082	20.6031	20.4966	21.1834	21.2664	20.9028	21.252	20.6006			0.10003	0.89953	-0.0684196	-0.269625	Mannosyl-oligosaccharide 1,2-alpha-mannosidase IA	P45700
22.0014	23.1062	22.8928	23.0661	23.1495	23.119	23.2926	23.4253	23.5257	23.4626			1.29776	0.131299	-0.521841	-2.30118	Peptidyl-prolyl cis-trans isomerase FKBP2	P45878
23.1473	22.628	22.9906	23.5838	23.4527	23.119	22.9406	23.118	23.2113	23.3824			0.0114729	0.989695	0.00622025	0.0337174	Medium-chain specific acyl-CoA dehydrogenase, mitochondrial	P45952
19.1506	19.176	19.3615	20.0676	19.6905	18.2095	19.5722	19.3329	19.1411	19.2746			0.645972	0.382102	0.383181	1.31186	Ran GTPase-activating protein 1	P46061
20.3398	22.4337	22.2826	22.6744	23.4642	22.5888	23.5674	23.2166	23.0014	23.5164			0.905542	0.245702	-0.93918	-1.71707	Glutathione peroxidase 3	P46412
13.8066	15.8178	14.4477	15.5482	15.5431	16.174	16.1257	15.9266	16.3625	16.8982			1.77302	0.067554	-1.26472	-3.00801	Cyclin-dependent kinase inhibitor 1B	P46414
13.8568	13.8824	16.9484	20.475	21.0247	21.2154	20.7475	14.3184	20.9881	21.0448			0.570188	0.436592	-2.42538	-1.18764	Glutathione S-transferase P 2	P46425
20.5572	20.5881	20.8181	20.8474	20.7557	20.558	20.4108	20.632	20.3997	20.6161			1.39785	0.113792	0.18998	2.44885	Vesicle-fusing ATPase	P46460
18.0309	18.8097	18.8706	18.4263	19.0241	18.4393	18.7748	18.8378	18.795	18.8487			0.222442	0.772698	-0.1068	-0.547184	Vacuolar protein sorting-associated protein 4B	P46467
22.7421	22.4939	22.503	22.6684	22.7115	22.3183	22.0894	22.2249	22.2352	22.3329	+	Cre-_U_Cre-_I	3.30789	0.012	0.38364	5.63099	26S proteasome regulatory subunit 7	P46471
23.2189	23.2459	22.9095	22.5175	22.3135	22.6704	22.705	22.3823	22.5813	22.3382			0.778963	0.304851	0.30562	1.52261	Ras-related protein Rab-11B	P46638
18.4934	19.2161	20.3633	20.4152	20.1187	20.3558	20.3033	20.6074	20.2067	20.53			0.94503	0.228266	-0.6793	-1.77686	Adrenodoxin, mitochondrial	P46656
21.6332	21.2438	21.3116	21.5062	21.3201	21.8051	21.3789	21.5644	21.6647	21.7782			1.24137	0.143668	-0.23528	-2.21797	Adenylosuccinate synthetase isozyme 2	P46664
17.295	18.4023	17.5601	17.9505	16.8251	14.3652	17.2097	14.9647	17.4883	14.9417			1.49373	0.0977456	1.81268	2.59062	Programmed cell death protein 2	P46718
22.1601	22.0306	21.6824	22.0447	21.8311	21.9735	21.9104	21.5808	21.7161	21.4224			0.909284	0.243656	0.22914	1.72275	Unconventional myosin-Ib	P46735
17.8854	18.1643	18.3809	17.6514	18.2635	19.1466	18.3962	18.2758	18.6105	18.5774			1.54309	0.091775	-0.5322	-2.6638	Lys-63-specific deubiquitinase BRCC36	P46737
20.3192	20.2345	20.5423	20.9324	20.8166	20.3486	20.3342	20.3433	20.0964	20.4562			0.901294	0.2471	0.25326	1.71062	E3 ubiquitin-protein ligase NEDD4	P46935
14.4211	14.3603	16.9732	17.4469	17.4489	15.2266	16.6401	17.1477	17.7745	17.5672			0.389941	0.594999	-0.74114	-0.874298	Transcriptional coactivator YAP1	P46938
23.0757	22.6178	22.1276	21.1569	21.0465	22.711	22.5054	21.9092	22.589	21.616			0.237215	0.760435	-0.26122	-0.578038	Dolichyl-diphosphooligosaccharide--protein glycosyltransferase subunit STT3A	P46978
20.4254	21.4207	21.6473	21.7663	22.2945	21.3879	21.7406	21.9237	21.7427	21.8665			0.292858	0.697168	-0.22144	-0.69036	Quinone oxidoreductase	P47199
26.8102	26.8378	26.7306	26.6998	26.4863	26.6417	26.3286	26.1437	26.4603	26.2298			1.94877	0.0534164	0.35212	3.27617	Aldehyde dehydrogenase, mitochondrial	P47738
23.4264	22.7896	23.2789	22.0681	22.1648	22.8046	22.5511	22.3767	22.0838	22.4294			0.450023	0.539382	0.296441	0.982144	Aldehyde dehydrogenase, dimeric NADP-preferring	P47739
24.7915	24.2457	24.5195	23.3404	23.3429	24.2655	24.1036	24.0221	23.9091	24.215			0.0642456	0.937633	-0.0550594	-0.178865	Fatty aldehyde dehydrogenase	P47740
20.3876	20.5133	20.6384	20.3483	20.3578	19.8999	20.3531	20.1807	20.4926	20.3702			0.844604	0.272784	0.18978	1.62405	F-actin-capping protein subunit alpha-1	P47753
21.8532	21.9239	21.9744	21.7916	21.7624	21.7514	21.7422	21.7906	21.9835	22.015			0.0220757	0.978237	0.00456009	0.0641315	F-actin-capping protein subunit alpha-2	P47754
22.1079	22.4058	22.6525	22.4398	22.6343	22.7904	22.9065	22.9976	23.1311	23.1807	+	Cre-_U_Cre-_I	2.72315	0.0206234	-0.5532	-4.54301	F-actin-capping protein subunit beta	P47757
19.0231	20.3131	20.596	21.4372	21.6409	21.4678	21.4338	22.034	21.5508	22.0883			1.28395	0.133997	-1.11288	-2.28081	Glutathione reductase, mitochondrial	P47791
21.817	21.4207	21.1893	21.0567	20.8787	21.116	21.052	20.8667	21.2285	20.7118			0.756377	0.317897	0.27748	1.48736	Metaxin-1	P47802
20.2773	20.3607	20.2127	20.3391	20.0297	20.2109	20.1485	19.9685	20.4752	20.3635			0.0348823	0.96667	0.0105797	0.0999784	Dual specificity mitogen-activated protein kinase kinase 4	P47809
19.4715	19.2259	19.1448	19.3383	19.0345	19.6325	19.4324	19.6029	19.5561	19.653	+	Cre-_U_Cre-_I	2.34008	0.0332446	-0.33238	-3.89605	Mitogen-activated protein kinase 14	P47811
20.591	20.1625	19.9359	20.4655	20.2425	20.3948	20.3996	20.3295	20.3896	20.1322			0.152848	0.846374	-0.0496601	-0.394785	Glutamine--fructose-6-phosphate aminotransferase [isomerizing] 1	P47856
19.0922	18.9408	19.4371	19.2008	19.2495	19.1323	19.1383	18.9523	19.0798	19.1558			0.472241	0.519358	0.0923801	1.02108	ATP-dependent 6-phosphofructokinase, muscle type	P47857
13.7771	18.05	17.0304	17.8058	18.0625	18.2947	19.128	18.1321	18.1755	17.8152			0.840465	0.274579	-1.36394	-1.6177	Insulin-like growth factor-binding protein 2	P47877
13.3991	18.575	18.8175	19.3957	19.1187	18.6712	19.3431	19.2733	19.1711	19.6207			0.573911	0.43357	-1.35468	-1.19383	Insulin-like growth factor-binding protein 3	P47878
16.7836	19.5548	19.0894	19.5081	19.4862	20.232	19.9937	20.3933	20.0694	20.5751			1.44825	0.104536	-1.36828	-2.52332	Insulin-like growth factor-binding protein 4	P47879
26.6342	25.9695	25.3902	26.7882	26.7639	26.219	25.7642	26.384	26.105	27.0976			0.00456837	0.995603	-0.00476036	-0.0135303	60S ribosomal protein L6	P47911
19.4059	19.4582	19.1405	19.4594	19.5434	19.4691	19.5135	19.6263	19.4448	19.8565			0.939669	0.230426	-0.180561	-1.76876	Carnitine O-acetyltransferase	P47934
15.9101	17.5101	17.386	14.1101	16.3949	15.5469	17.4781	17.5108	17.2279	17.3878			0.497927	0.495067	-0.76806	-1.06552	Crk-like protein	P47941
25.5057	25.1278	24.8931	24.8327	25.3278	24.6524	24.465	24.5164	24.4527	24.5041	+	Cre-_U_Cre-_I	2.80224	0.0185366	0.6193	4.68251	60S ribosomal protein L5	P47962
26.4836	25.4743	25.385	25.4082	26.012	25.0352	24.1238	24.7498	25.1306	25.3413			1.70433	0.0735287	0.87648	2.90451	60S ribosomal protein L13	P47963
24.4897	23.5054	23.4085	23.5686	24.0783	22.741	22.6125	22.9585	22.6283	22.5639	+	Cre-_U_Cre-_I	3.03171	0.0150275	1.10926	5.10024	60S ribosomal protein L36	P47964
16.0013	13.4084	15.2407	15.8141	14.3217	15.7229	15.8487	15.6703	14.9124	15.4079			0.507853	0.486012	-0.5552	-1.08254	Eukaryotic translation initiation factor 1	P48024
15.7182	14.5125	15.3896	15.4082	13.899	15.9133	15.8704	15.6468	16.075	15.7753			1.44696	0.104823	-0.87066	-2.5214	Tyrosine-protein kinase SYK	P48025
23.2765	23.55	23.2592	23.0565	22.1795	23.631	23.3625	23.1357	22.9943	24.1346			0.608447	0.409513	-0.38728	-1.2508	Annexin A5	P48036
20.2135	20.2688	20.2006	20.1135	20.1819	20.1041	20.1589	19.7989	19.9686	19.9988			1.65448	0.0786073	0.1898	2.82978	Protein 4.1	P48193
16.975	17.5002	17.2372	15.2901	14.7559	17.5734	17.4478	17.3589	17.3076	17.0538			0.942943	0.229131	-0.99662	-1.77371	ATP-binding cassette sub-family D member 1	P48410
14.5702	19.7141	18.3071	18.8508	19.74	19.6834	20.2307	20.3795	20.4331	20.4465			1.13978	0.167922	-1.9982	-2.06776	Tubulin-specific chaperone A	P48428
17.387	18.2157	18.4352	17.6462	17.862	17.4845	17.4254	17.6127	17.3545	17.33			1.35807	0.119895	0.4678	2.39015	Prospero homeobox protein 1	P48437
15.2167	14.3729	15.5341	16.5401	15.7979	14.2186	13.6194	13.9715	14.7747	15.4091			1.29967	0.130994	1.09368	2.304	Alpha-L-iduronidase	P48441
18.5686	17.9178	18.5335	18.5095	18.4608	18.8955	18.5015	18.4999	18.7301	18.9677			1.13807	0.168511	-0.3209	-2.06523	Serine/threonine-protein phosphatase 2B catalytic subunit beta isoform	P48453
20.3416	22.2903	22.5356	21.6823	22.0043	21.8343	22.1548	22.3722	22.2664	22.562			0.552531	0.450185	-0.46712	-1.15817	Prelamin-A/C	P48678
20.6403	20.5273	20.5305	20.4138	20.4183	20.0899	19.8563	20.2507	19.986	20.2994	+	Cre-_U_Cre-_I	2.66406	0.0217605	0.40958	4.44019	Heat shock 70 kDa protein 4L	P48722
23.5573	23.5956	23.5086	23.2277	23.5309	22.8452	22.9273	22.9548	22.8323	23.1121	+	Cre-_U_Cre-_I	3.79262	0.00702222	0.54968	6.64761	Carbonyl reductase [NADPH] 1	P48758
18.4754	18.1619	17.7784	16.5818	17.885	17.423	16.1245	16.518	15.5461	14.0753			1.67403	0.0764706	1.83912	2.85905	Folylpolyglutamate synthase, mitochondrial	P48760
23.9171	23.9092	23.3217	22.57	22.5797	22.4389	21.9992	21.393	22.0828	21.5045	+	Cre-_U_Cre-_I	2.31759	0.0343171	1.37586	3.85942	Cytochrome c oxidase subunit 7A2, mitochondrial	P48771
21.4256	21.2115	21.041	21.4982	21.009	21.1224	21.0254	20.9771	20.883	21.0957			1.10083	0.178627	0.21634	2.00998	Glutathione S-transferase Mu 5	P48774
22.5716	22.5451	23.2435	23.0074	23.1244	22.9858	22.984	23.1229	23.4508	23.3828			0.858981	0.266375	-0.28686	-1.64609	Tryptophan 2,3-dioxygenase	P48776
22.2479	21.5596	20.8947	20.932	20.6323	20.7917	20.237	19.277	19.9642	20.3365			1.73387	0.0706374	1.13202	2.94894	ADP/ATP translocase 1	P48962
16.4407	17.71	18.1961	18.3759	18.2413	18.1188	18.4113	18.0109	18.5341	18.4648			0.694383	0.353502	-0.51518	-1.38952	MAP kinase-activated protein kinase 2	P49138
18.9246	18.849	19.2474	19.8084	19.4733	19.3592	19.2861	19.8541	19.2891	19.7946			0.56308	0.441575	-0.256079	-1.1758	Heparin cofactor 2	P49182
15.4539	13.7679	13.6608	14.7963	15.1814	16.2686	17.5418	13.8079	16.3181	15.26			0.929288	0.235209	-1.26722	-1.75307	Erythrocyte membrane protein band 4.2	P49222
18.9386	19.5622	18.6242	16.9355	17.3976	17.9949	17.2418	15.9512	16.9029	17.4322			1.09158	0.181382	1.18702	1.99623	Eosinophil peroxidase	P49290
18.1373	19.1102	19.9485	18.8212	18.9618	18.9918	19.3205	19.0613	19.4357	19.2136			0.293537	0.6966	-0.20878	-0.691695	Heterogeneous nuclear ribonucleoprotein A1	P49312
26.6949	27.1321	27.2569	26.5865	26.9794	26.8429	27.0824	27.1127	27.0744	27.0074			0.293089	0.69708	-0.0939995	-0.690814	4-hydroxyphenylpyruvate dioxygenase	P49429
17.108	17.8368	18.9416	18.2812	18.3027	18.4936	18.0393	18.3615	17.716	18.0571			0.0417236	0.959881	-0.0394402	-0.118753	Inositol polyphosphate 1-phosphatase	P49442
19.9794	20.0307	19.9619	19.8824	19.89	20.178	20.1212	20.2014	20.3031	20.3588	+	Cre-_U_Cre-_I	3.24766	0.0122222	-0.28362	-5.51246	Protein phosphatase 1A	P49443
17.2082	18.7494	18.9952	18.84	19.0672	19.0094	18.9205	19.4541	19.1967	19.3951			0.91197	0.242746	-0.62316	-1.72683	Choline-phosphate cytidylyltransferase A	P49586
18.9399	19.2845	18.9677	19.1817	18.8826	19.3595	19.149	18.9949	19.2118	19.4004			0.837438	0.275528	-0.17184	-1.61305	Cyclin-dependent-like kinase 5	P49615
15.1556	14.0907	14.5316	14.7957	15.1082	16.0711	15.2522	15.2342	14.5919	14.301			0.443447	0.546313	-0.35372	-0.970529	Hepatocyte nuclear factor 4-alpha	P49698
14.7009	16.7189	17.6641	14.385	13.9042	17.5949	16.0252	15.1168	14.2867	17.14			0.241007	0.755623	-0.5581	-0.585882	Hematopoietic lineage cell-specific protein	P49710
21.2404	22.0534	22.0787	21.9391	22.1741	22.4035	22.3232	22.5537	22.1878	22.6178			1.63765	0.0806607	-0.52006	-2.80463	Proteasome subunit alpha type-2	P49722
14.8872	17.2987	17.5512	17.5416	17.185	18.2174	17.5348	17.5585	17.6831	15.3416			0.213195	0.781365	-0.37434	-0.527625	Presenilin-1	P49769
15.7186	17.2393	18.6287	16.5462	17.3489	14.5161	14.5259	17.1351	17.0204	17.5273			0.550757	0.451575	0.95138	1.15519	Tropomodulin-1	P49813
18.9542	18.3953	18.7747	17.8274	17.9147	19.0028	19.1527	19.5117	18.1607	18.0489			0.520918	0.473799	-0.4021	-1.10481	Caveolin-1	P49817
16.5159	17.2723	18.2736	17.5484	18.2878	19.0001	18.4983	19.1735	18.5043	19.1466	+	Cre-_U_Cre-_I	2.10444	0.0430963	-1.28496	-3.51856	Pro-cathepsin H	P49935
16.4293	18.0562	15.5882	16.1652	13.0732	16.3081	17.0776	14.8602	16.9748	17.4119			0.306089	0.683672	-0.6641	-0.716253	Signal recognition particle 9 kDa protein	P49962
13.5372	15.0538	15.2263	15.6219	14.4986	15.8117	14.9896	14.9212	15.0431	14.9166			0.389743	0.59501	-0.34888	-0.873936	Inosine-5'-monophosphate dehydrogenase 1	P50096
21.2855	21.0071	20.9444	21.0693	20.5876	20.7283	20.3369	20.5156	20.8171	20.8932			1.16123	0.161251	0.32056	2.09953	2-oxoisovalerate dehydrogenase subunit alpha, mitochondrial	P50136
21.5433	21.1466	20.9312	21.5313	21.2346	20.9544	20.5736	20.4058	20.7125	20.7621	+	Cre-_U_Cre-_I	2.40358	0.0307185	0.59572	4.00025	Estradiol 17-beta-dehydrogenase 8	P50171
25.3066	25.2419	24.9767	23.9188	23.8225	24.5601	24.6997	24.2162	24.438	23.9255			0.355612	0.63159	0.2854	0.810771	Corticosteroid 11-beta-dehydrogenase isozyme 1	P50172
27.741	27.8954	28.0735	27.836	27.8428	27.9052	28.0192	28.0198	28.1806	28.0123			1.17973	0.158146	-0.14968	-2.12691	Adenosylhomocysteinase	P50247
14.3838	15.3956	15.902	16.5668	15.3499	15.283	14.3079	15.4076	14.8869	14.2754			0.827962	0.28045	0.68746	1.59847	Tumor necrosis factor receptor superfamily member 3	P50284
24.5791	24.1334	23.8856	21.9359	22.0261	23.0243	23.0073	22.5628	22.7423	22.3877			0.458804	0.53133	0.56714	0.997587	Dimethylaniline monooxygenase [N-oxide-forming] 1	P50285
21.7869	21.048	21.3488	21.5015	21.3805	21.4174	21.653	21.8042	21.577	21.778			0.878918	0.257555	-0.23278	-1.67655	Arylamine N-acetyltransferase 2	P50295
20.1106	20.4689	20.6348	20.7069	20.7911	20.5631	20.8451	20.9617	21.1422	21.1676			1.37107	0.118407	-0.393481	-2.40933	Rab GDP dissociation inhibitor alpha	P50396
20.3477	20.2803	20.3594	20.5676	20.3939	20.8365	20.756	20.3452	20.5217	20.1728			0.476526	0.515018	-0.13666	-1.02853	Steryl-sulfatase	P50427
15.0165	16.9696	16.4372	17.3435	17.5303	18.0883	18.1149	18.0236	17.4265	17.852			1.53299	0.092432	-1.24164	-2.64881	Arylsulfatase B	P50429
24.9529	25.0103	25.0421	24.6323	24.7495	24.5448	24.5134	24.7888	24.7044	24.9122			0.888646	0.253314	0.1847	1.69138	Serine hydroxymethyltransferase, cytosolic	P50431
16.3993	18.59	18.4573	18.0986	19.0289	18.2931	18.3785	18.9799	19.1492	18.8233			0.614415	0.406579	-0.60998	-1.26056	Cysteine and glycine-rich protein 3	P50462
21.6427	21.3516	21.5398	21.2378	21.308	21.3795	21.3457	21.3655	21.3607	21.3925			0.258119	0.736034	0.0472008	0.620923	V-type proton ATPase catalytic subunit A	P50516
18.9779	18.8018	18.8473	19.525	19.5805	19.6542	19.4993	19.4038	19.5171	19.6554			1.28166	0.134197	-0.39946	-2.27744	V-type proton ATPase subunit E 1	P50518
18.7379	18.7543	19.1704	17.5254	17.9052	19.6592	19.9313	19.3903	19.1473	19.0457			1.73406	0.0706887	-1.01612	-2.94922	Protein S100-A11	P50543
24.9884	24.9079	24.6873	24.9892	24.7745	24.5981	24.3495	24.0404	24.3719	24.1634	+	Cre-_U_Cre-_I	2.98089	0.0157586	0.564799	5.00598	Very long-chain specific acyl-CoA dehydrogenase, mitochondrial	P50544
21.632	21.6327	21.8215	22.1195	22.0604	21.9442	21.6316	21.8302	21.7111	21.8607			0.196893	0.801301	0.0576599	0.492662	Proliferation-associated protein 2G4	P50580
17.8967	20.5548	21.0092	21.1825	21.3025	19.9632	20.6426	21.2673	21.1302	21.5237			0.320861	0.669302	-0.51626	-0.74483	Fibromodulin	P50608
19.6482	18.6559	18.4628	15.7964	15.548	18.361	18.5184	14.3912	17.5728	13.8475			0.368825	0.616975	1.08408	0.8354	Translocator protein	P50637
13.0351	18.9962	18.7678	18.5699	19.2098	18.9306	19.0484	19.2857	19.0459	19.2017			0.564635	0.439894	-1.3867	-1.1784	Calpastatin	P51125
15.1881	13.0339	15.2762	15.5354	14.6099	15.6455	13.2782	14.5512	15.1773	11.038			0.371289	0.613884	0.79066	0.839969	Segment polarity protein dishevelled homolog DVL-3	P51141
23.759	23.457	23.3418	23.1708	23.0358	23.1983	23.0428	22.8514	22.7549	22.6497			1.6704	0.0764262	0.45346	2.85362	Ras-related protein Rab-7a	P51150
14.5958	17.4218	17.2154	17.2698	17.9083	17.5594	17.3536	17.7986	17.8235	17.9315			0.679667	0.361197	-0.811099	-1.36604	Uroporphyrinogen-III synthase	P51163
25.0002	24.6705	24.5227	24.5425	24.429	24.3723	24.1426	24.1481	24.3439	24.2271	+	Cre-_U_Cre-_I	2.08855	0.0443026	0.38618	3.49359	Long-chain specific acyl-CoA dehydrogenase, mitochondrial	P51174
20.6777	19.9096	19.5719	20.3242	19.6796	19.0278	18.8349	18.1855	18.7151	18.4968	+	Cre-_U_Cre-_I	3.22643	0.0128623	1.38058	5.47105	Protoporphyrinogen oxidase	P51175
17.0038	17.6457	18.0007	17.9829	18.0841	16.9877	17.2507	17.1784	17.0614	17.1902			1.74948	0.0701065	0.60976	2.97246	1-phosphatidylinositol 4,5-bisphosphate phosphodiesterase beta-3	P51432
17.1309	18.4948	15.0714	15.3935	15.3128	21.5351	22.2002	21.6437	21.754	21.4604	+	Cre-_U_Cre-_I	4.37525	0.0044	-5.438	-8.03952	Cathelicidin antimicrobial peptide	P51437
15.6274	13.9109	15.5808	15.1816	15.4309	13.7083	14.2025	15.1163	15.575	13.9988			0.648434	0.379881	0.62614	1.31584	Alpha-galactosidase A	P51569
20.2054	21.8945	22.0836	21.4235	21.7291	21.6635	22.066	22.0927	21.5789	21.5772			0.420261	0.566693	-0.32844	-0.929216	Glypican-4	P51655
23.2023	22.5204	22.2631	21.1968	21.1018	22.1134	22.3521	21.8744	22.0967	21.523			0.054398	0.943953	0.0649597	0.15289	Estradiol 17-beta-dehydrogenase 2	P51658
25.2186	25.3645	25.522	25.5544	25.5839	25.5947	25.7375	25.7786	25.7679	25.8715	+	Cre-_U_Cre-_I	2.19848	0.0386103	-0.30136	-3.66756	Peroxisomal multifunctional enzyme type 2	P51660
15.1804	14.4056	16.9376	14.8013	14.4589	15.8316	15.287	14.5815	15.0955	14.1928			0.108944	0.890538	0.15908	0.291429	Dynein light chain Tctex-type 1	P51807
17.2536	17.0958	17.2679	15.455	17.4514	13.6531	17.5183	16.5861	16.6038	13.8382			0.732019	0.331986	1.26484	1.44911	Adenylate cyclase type 9	P51830
21.0071	22.2156	22.2714	22.1332	22.6627	22.0272	21.9661	22.2652	21.8092	22.1489			0.0174122	0.983102	0.0146797	0.0508393	Glutathione synthetase	P51855
18.1391	20.4299	20.3864	19.7298	20.798	20.1381	20.5897	21.0521	20.9155	20.7662			0.827939	0.28024	-0.79568	-1.59843	Hepatoma-derived growth factor	P51859
21.7012	21.5156	21.5682	22.4069	22.1814	22.2205	22.1672	22.375	22.3304	22.2458			1.20647	0.151068	-0.39312	-2.16643	V-type proton ATPase subunit d 1	P51863
26.955	26.7431	26.5479	26.3998	26.0228	26.251	25.9895	25.6102	26.1187	25.499			1.75285	0.0696318	0.640039	2.97755	ADP/ATP translocase 2	P51881
23.97	25.1813	26.1993	25.7453	26.2259	24.5547	24.758	25.3696	24.837	24.9212			0.644218	0.383518	0.57626	1.30903	Lumican	P51885
19.4933	19.4261	17.87	16.922	17.6814	18.6751	18.689	18.2454	18.4506	16.8317			0.0582182	0.941739	0.100201	0.163021	Squalene monooxygenase	P52019
28.3045	27.7007	27.8122	27.7843	27.8609	26.8098	26.917	26.2304	27.0216	25.9971	+	Cre-_U_Cre-_I	3.32637	0.012169	1.29734	5.66769	Thiosulfate sulfurtransferase	P52196
19.0306	18.0221	17.8429	18.5739	18.3121	18.9784	18.7268	18.9032	18.8715	18.878			1.37291	0.118329	-0.51526	-2.41205	Importin subunit alpha-1	P52293
19.6185	19.4048	19.6268	18.8243	19.1252	19.4369	19.2693	19.2092	19.0581	18.8667			0.368776	0.616921	0.151881	0.83531	Tyrosine-protein kinase JAK1	P52332
24.8302	24.5247	24.3199	23.5033	23.3348	23.8017	23.7155	23.5589	23.4894	23.7327			0.757048	0.317941	0.44294	1.48841	Serum paraoxonase/arylesterase 1	P52430
15.8549	15.6734	16.128	15.2544	15.688	14.9848	16.3441	15.8863	15.8175	16.6135			0.282923	0.707114	-0.2095	-0.670722	DNA polymerase delta catalytic subunit	P52431
21.7228	21.4253	21.5371	21.9836	21.8507	22.0379	21.8996	22.1261	22.0981	22.3792			1.87134	0.0595285	-0.40428	-3.15738	Ubiquitin carboxyl-terminal hydrolase 10	P52479
22.2178	21.9022	22.6086	22.3142	22.3691	22.4373	22.4985	22.0071	22.0918	22.0324			0.174138	0.823564	0.0689602	0.442753	Pyruvate kinase PKM	P52480
18.7414	18.8973	18.5604	18.8928	18.7375	18.4859	18.7737	18.5599	18.4384	18.8892			0.626469	0.397296	0.136459	1.28023	Ubiquitin-conjugating enzyme E2 E2	P52482
15.8502	17.2587	18.1188	18.2383	17.7194	17.2098	16.9857	16.6121	17.3269	17.8551			0.200353	0.797819	0.239159	0.500135	NADH dehydrogenase [ubiquinone] iron-sulfur protein 6, mitochondrial	P52503
18.3376	18.2742	18.4329	17.4706	17.9705	18.5585	17.8207	18.4107	18.2357	19.0026			0.567043	0.438564	-0.30848	-1.18241	Uridine-cytidine kinase 1	P52623
16.2551	16.7082	16.5285	15.5065	16.6131	16.2414	16.1985	16.4279	14.9886	17.0039			0.146825	0.853296	0.15022	0.380973	Uridine phosphorylase 1	P52624
18.2515	18.374	18.3545	18.6104	18.4564	18.6205	18.7451	18.6349	18.4585	18.3255			0.798327	0.295263	-0.14754	-1.55269	Signal transducer and transcription activator 6	P52633
23.8002	24.378	24.2287	23.8186	24.2614	23.6568	23.9326	24.3527	23.8028	23.9838			0.407458	0.579595	0.15164	0.906155	2-iminobutanoate/2-iminopropanoate deaminase	P52760
20.3159	20.083	20.5548	20.1565	20.3857	21.0727	20.8363	21.1544	21.0479	21.5555	+	Cre-_U_Cre-_I	3.37732	0.0109706	-0.83418	-5.76965	Glucokinase	P52792
20.0099	21.0323	21.1058	21.3418	21.1503	21.3219	21.3581	21.369	21.2505	21.5019			0.967526	0.220634	-0.43226	-1.81077	Ephrin-B1	P52795
23.563	23.2877	22.8924	22.9749	22.7148	22.79	22.3698	22.2847	22.6594	22.5561			1.85529	0.0605266	0.554559	3.13289	Carnitine O-palmitoyltransferase 2, mitochondrial	P52825
24.5407	24.5078	24.3472	23.0575	23.2799	23.5051	23.6064	23.7167	23.7711	23.5745			0.437597	0.550443	0.311861	0.960158	Sulfotransferase 1A1	P52840
15.2464	15.0265	14.2826	15.2007	15.6616	14.8847	16.2836	14.513	15.2736	15.142			0.139852	0.859046	-0.13582	-0.364846	Transmembrane protein 165	P52875
16.9314	18.8746	19.2909	18.5395	19.2337	19.128	19.5504	19.2659	19.6122	19.4693			1.01459	0.204238	-0.83114	-1.88141	Nucleolysin TIA-1	P52912
26.0258	25.774	25.8715	26.2087	25.9848	25.8421	25.8875	25.9478	26.0386	25.9851			0.156091	0.842056	0.03274	0.402177	60S ribosomal protein L10a	P53026
22.1516	21.4864	21.4509	22.1675	22.0082	21.3206	20.9935	21.1176	21.3115	21.2529	+	Cre-_U_Cre-_I	2.28976	0.0351853	0.6537	3.81426	Lipoamide acyltransferase component of branched-chain alpha-keto acid dehydrogenase complex, mitochondrial	P53395
15.0494	16.3271	15.6615	15.1067	14.7057	15.6067	16.0603	15.3967	16.1501	15.5809			0.587463	0.424368	-0.38886	-1.21628	CCAAT/enhancer-binding protein zeta	P53569
20.0895	19.9171	19.9348	20.2951	20.1444	20.0796	20.0976	20.2257	20.1969	20.4228			0.687758	0.356508	-0.12834	-1.37896	Geranylgeranyl transferase type-2 subunit beta	P53612
24.4554	24.3537	23.2935	24.3772	24.1505	24.0645	24.1979	24.5144	24.4851	24.9092			0.570784	0.436235	-0.30816	-1.18863	Pyruvate kinase PKLR	P53657
16.4957	15.431	16.8202	14.8324	14.3359	15.4011	17.3426	17.938	16.8481	17.0405			1.16045	0.161475	-1.33102	-2.09838	Matrix metalloproteinase-14	P53690
18.1877	18.3121	16.5542	17.3044	13.2976	18.6478	18.0472	17.5445	17.8441	16.6747			0.489221	0.502457	-1.02046	-1.05052	Cytochrome c-type heme lyase	P53702
19.6786	19.5613	18.2866	18.5046	18.1166	18.3384	18.6671	18.9036	18.8028	19.0993			0.0688197	0.932876	0.0673	0.190775	Squalene synthase	P53798
19.8431	20.2608	19.7294	19.3933	19.5657	19.8485	19.9338	20.0318	19.9806	20.0798			0.715385	0.34227	-0.21644	-1.42285	Phosphatidylcholine transfer protein	P53808
20.8244	20.92	20.8199	21.0187	21.054	20.4611	20.7529	20.7791	20.4169	20.449	+	Cre-_U_Cre-_I	2.29079	0.0352082	0.3556	3.81592	Phosphatidylinositol transfer protein alpha isoform	P53810
22.0501	21.8071	21.719	21.9949	21.8508	21.6325	21.7167	21.7193	21.6901	21.7879			1.53966	0.0918438	0.17508	2.65872	Phosphatidylinositol transfer protein beta isoform	P53811
22.256	22.5652	22.0942	21.9146	21.8251	22.139	22.0314	21.7252	21.9153	21.7409			0.72024	0.339919	0.22066	1.43053	Monocarboxylate transporter 1	P53986
22.0055	22.04	21.5651	21.6687	21.2636	21.6618	21.4215	21.1998	21.3511	21.1163			1.14377	0.166924	0.35848	2.07367	Ras-related protein Rab-2A	P53994
16.6436	13.5212	15.5836	14.6469	15.439	14.458	15.1303	15.4036	15.1398	14.8239			0.12195	0.878809	0.17574	0.322722	Anaphase-promoting complex subunit 1	P53995
13.8449	18.5725	18.7035	18.8458	19.4602	18.2815	18.6706	18.6784	18.4425	18.2367			0.229548	0.766425	-0.57656	-0.562083	Cellular nucleic acid-binding protein	P53996
24.0691	23.8415	23.4342	23.4146	23.0595	23.1417	22.7622	22.6483	22.969	23.0587			1.9309	0.0550305	0.6478	3.24866	Isocitrate dehydrogenase [NADP], mitochondrial	P54071
14.999	17.3307	16.9604	17.0074	17.6866	17.5843	17.3254	17.9993	17.7831	17.9779			1.04906	0.194543	-0.93718	-1.93292	DnaJ homolog subfamily C member 2	P54103
21.1373	20.907	21.0278	21.2891	21.1025	21.4556	21.312	20.9261	21.0325	20.8425			0.0565244	0.94302	-0.0209999	-0.158538	Erythrocyte band 7 integral membrane protein	P54116
19.5495	19.3722	19.4488	19.5372	19.5669	19.3589	19.0153	15.2843	19.1534	15.6869			1.07786	0.185093	1.79516	1.97583	Myotonin-protein kinase	P54265
14.9877	14.8117	17.3013	17.7896	15.8886	15.1818	13.7361	14.3993	13.6459	14.1342			1.71934	0.0716462	1.93632	2.92706	DNA mismatch repair protein Msh6	P54276
18.4447	18.166	18.3531	18.3799	18.3953	18.0361	18.1216	18.0939	18.3758	18.1135			1.52213	0.0936609	0.19962	2.6327	Hormone-sensitive lipase	P54310
17.6444	19.199	18.7269	20.1571	19.8854	16.7076	14.0534	14.3848	14.5348	14.1751	+	Cre-_U_Cre-_I	3.74876	0.00725773	4.35142	6.55073	Elastin	P54320
14.1021	17.8852	17.5405	17.2846	17.8216	14.0093	15.1243	17.9438	14.5337	13.8688			0.942725	0.228994	1.83082	1.77338	UV excision repair protein RAD23 homolog A	P54726
18.1525	20.124	19.8228	20.1776	20.6245	20.1907	20.4049	20.5225	20.193	20.6636			0.706042	0.348065	-0.61466	-1.40805	UV excision repair protein RAD23 homolog B	P54728
18.972	18.8861	19.1466	19.3454	19.1932	19.5727	19.4156	19.3217	19.7668	19.7376	+	Cre-_U_Cre-_I	2.28444	0.0356423	-0.45422	-3.80565	NEDD8 ultimate buster 1	P54729
18.5968	18.4324	18.685	19.2358	18.9412	18.1052	18.4167	18.5953	18.6379	18.8485			0.68173	0.360589	0.25752	1.36934	FAS-associated factor 1	P54731
19.2742	18.9936	18.5128	14.7047	17.8684	18.2417	18.1545	18.0582	18.1294	17.5084			0.0633334	0.937713	-0.147699	-0.176478	CMP-N-acetylneuraminate-beta-galactosamide-alpha-2,3-sialyltransferase 1	P54751
15.2437	16.3563	15.0241	17.4624	15.6803	15.7979	15.9454	16.574	16.6796	13.6998			0.115729	0.885681	0.21402	0.307829	Ephrin type-B receptor 3	P54754
20.1763	20.8106	20.8432	21.0102	21.2137	20.73	20.6138	21.026	20.7912	21.0477			0.0570267	0.942506	-0.0309399	-0.159869	26S proteasome regulatory subunit 6B	P54775
19.8149	19.6107	19.6747	20.1293	19.9527	19.8701	20.0394	20.148	20.15	20.3909			1.25356	0.140502	-0.28322	-2.23598	Transport and Golgi organization 2 homolog	P54797
16.913	16.1412	16.274	17.7813	16.5983	17.8452	18.8269	18.8462	18.2183	18.5734	+	Cre-_U_Cre-_I	2.93544	0.0165597	-1.72044	-4.92256	Galactocerebrosidase	P54818
21.1	20.7831	20.9024	21.0083	20.9026	20.9828	20.85	21.0548	20.8552	20.9241			0.030899	0.970896	0.00589981	0.0889287	Adenylosuccinate lyase	P54822
21.0132	20.901	21.5573	21.8792	21.9737	21.7324	21.8378	21.9972	21.8828	22.0912			1.05742	0.191934	-0.4434	-1.94538	Probable ATP-dependent RNA helicase DDX6	P54823
28.0575	27.8531	27.2763	27.3613	26.9225	27.4373	26.8194	26.8157	27.0858	27.1424			0.991017	0.212441	0.43402	1.84607	Hydroxymethylglutaryl-CoA synthase, mitochondrial	P54869
16.9237	17.5734	17.7431	17.2723	17.8938	15.5159	17.5946	17.537	16.3105	17.0196			0.823456	0.282627	0.68574	1.59152	[Protein ADP-ribosylarginine] hydrolase	P54923
14.4043	18.7933	14.3274	20.1332	20.0237	16.468	17.9507	15.7599	15.5052	15.2524			0.438693	0.550228	1.34914	0.962103	Microfibrillar-associated protein 2	P55002
18.0148	17.2636	14.246	14.9844	15.6613	15.9355	15.1519	16.4722	15.1073	13.9458			0.384683	0.600465	0.71148	0.864664	Solute carrier family 12 member 2	P55012
19.1569	20.2383	19.8127	19.9373	20.5826	20.0136	19.9296	21.0574	21.022	21.1253			1.02917	0.199934	-0.684019	-1.90322	Fatty acid-binding protein, intestinal	P55050
15.781	13.7521	14.3961	18.3827	18.2993	15.1562	18.7649	19.2635	18.5951	19.7366			0.914886	0.241378	-2.18102	-1.73125	Phospholipid transfer protein	P55065
24.488	23.712	24.1526	22.128	22.3154	24.522	24.7262	24.4278	24.4389	24.0306			1.20474	0.151116	-1.0699	-2.16388	ATP-binding cassette sub-family D member 3	P55096
15.7888	13.322	15.4162	13.7773	12.2767	15.8888	14.922	14.6576	15.6206	15.2407			0.86664	0.263151	-1.14974	-1.65781	Cathepsin K	P55097
22.0505	21.798	21.1772	20.8964	20.9375	20.9154	20.9982	20.3668	20.8307	20.3269			1.43356	0.107515	0.68432	2.5016	Ras-related protein Rab-8A	P55258
25.891	26.0485	26.1453	25.8561	25.9884	25.6562	26.0007	26.0041	26.1664	26.0942			0.00509142	0.995098	0.00153961	0.0150705	Adenosine kinase	P55264
21.5323	23.2937	23.5068	23.6704	23.9206	22.7672	23.1153	23.2409	22.568	22.8581			0.258268	0.735908	0.27486	0.621226	Cadherin-5	P55284
21.0451	22.4071	22.715	22.5393	22.8811	20.9382	21.7057	21.7496	21.0084	21.2774			1.53897	0.0918441	0.98166	2.65769	Desmocollin-2	P55292
19.6912	21.9212	21.534	21.4344	21.6283	21.8566	21.8375	21.9971	22.1151	22.2496			1.03084	0.199575	-0.76936	-1.9057	Alpha-2-macroglobulin receptor-associated protein	P55302
20.4077	21.0912	21.092	20.9615	21.1785	21.2106	21.3389	21.2244	21.1866	20.8891			0.711556	0.344509	-0.22374	-1.41679	Ectonucleoside triphosphate diphosphohydrolase 1	P55772
15.0484	16.84	16.2394	16.2287	16.8389	16.43	17.4501	17.0987	17.5277	17.406			1.40223	0.113616	-0.94342	-2.45532	Golgin subfamily A member 3	P55937
25.7788	25.486	25.3158	25.5303	25.397	26.0508	25.66	25.1176	25.8218	24.9091			0.0153273	0.985693	-0.0102802	-0.0448539	ATP synthase subunit f, mitochondrial	P56135
18.0628	14.7383	13.3621	15.0724	13.2863	15.0057	17.142	17.5411	14.9856	15.8598			0.566982	0.438488	-1.20246	-1.18231	Ribosomal RNA processing protein 1 homolog A	P56183
15.2928	15.8281	15.8054	13.3982	14.1128	17.7484	17.8727	18.9531	18.954	19.5845	+	Cre-_U_Cre-_I	3.60182	0.00888889	-3.73508	-6.23354	cAMP-regulated phosphoprotein 19	P56212
17.4431	18.9127	17.8254	18.3364	18.7728	18.5111	18.9882	19.1628	19.5049	19.4208			1.50246	0.0968306	-0.85948	-2.60355	FAD-linked sulfhydryl oxidase ALR	P56213
19.5647	19.4758	19.0899	19.1426	18.8001	18.6937	18.4981	18.2926	18.779	18.4511	+	Cre-_U_Cre-_I	2.46814	0.0281752	0.671719	4.10737	Ras-related protein Rab-4A	P56371
14.9064	15.0919	15.5281	15.2968	16.05	15.4047	15.4481	15.1524	16.1831	16.756			0.554408	0.448964	-0.41422	-1.16131	Acylphosphatase-2	P56375
15.449	18.2007	17.1113	16.13	17.2969	17.1918	17.9832	18.0654	18.2106	17.9923			1.13371	0.16942	-1.05108	-2.05877	Acylphosphatase-1	P56376
22.2838	22.2626	22.2068	21.5653	22.0103	22.3567	21.7928	21.5197	21.9545	21.3201			0.600448	0.413682	0.277	1.23767	ATP synthase subunit ATP5MPL, mitochondrial	P56379
18.8397	18.7377	18.3853	18.681	18.784	18.7718	18.699	18.7356	18.8991	18.6803			0.355059	0.631658	-0.0716194	-0.809733	Bis(5'-nucleosyl)-tetraphosphatase [asymmetrical]	P56380
21.7726	21.3652	20.6462	21.379	21.0535	20.8902	20.7849	20.428	21.1803	20.0223			1.17619	0.159103	0.58216	2.12167	ATP synthase subunit epsilon, mitochondrial	P56382
14.1597	19.439	14.4591	18.7975	19.7742	15.6451	20.0058	14.5522	14.7513	19.7532			0.080702	0.921823	0.38438	0.221277	Dynein light chain Tctex-type 3	P56387
23.6926	23.936	23.5949	23.6118	23.6751	24.1679	24.3398	24.3739	24.484	23.9303	+	Cre-_U_Cre-_I	2.90581	0.016917	-0.5571	-4.86858	Cytochrome c oxidase subunit 6B1	P56391
17.6829	17.4479	15.9166	16.1845	16.337	16.5253	13.88	15.515	15.796	15.8636			1.16997	0.160117	1.1978	2.11247	Cytochrome c oxidase subunit 7A1, mitochondrial	P56392
15.3119	18.7255	17.6628	15.4377	13.8399	16.2489	14.2397	14.7597	18.667	13.3407			0.238613	0.758884	0.74436	0.580933	Cytochrome c oxidase copper chaperone	P56394
25.6913	25.6907	25.1417	24.3049	24.4141	25.3674	25.2868	24.6851	25.1082	24.3282			0.0965821	0.904587	0.0934002	0.261109	Cytochrome b5	P56395
20.4559	20.6424	20.592	21.0774	21.2665	20.7538	20.5961	20.9486	20.8793	20.9923			0.0567141	0.943045	-0.0271797	-0.159041	Ubiquitin carboxyl-terminal hydrolase 5	P56399
15.7108	18.8402	19.5815	16.8125	18.8866	20.9685	21.4054	21.2817	21.0831	21.4603	+	Cre-_U_Cre-_I	2.67074	0.021716	-3.27348	-4.45175	Platelet glycoprotein Ib beta chain	P56400
24.9934	24.8189	24.6142	25.1798	24.7938	24.2404	23.4185	23.7641	23.6796	23.755	+	Cre-_U_Cre-_I	3.84287	0.00661905	1.1085	6.75989	ATP synthase subunit beta, mitochondrial	P56480
23.8407	24.705	24.7606	24.7971	24.683	24.5985	24.5178	24.6472	24.772	24.6103			0.150131	0.850028	-0.0718796	-0.388569	ADP-ribosyl cyclase/cyclic ADP-ribose hydrolase 1	P56528
15.4175	15.2192	15.6143	15.8325	14.7001	15.8986	15.6822	16.1752	15.0834	15.4292			0.518784	0.476448	-0.297	-1.10119	Deoxyribonuclease-2-alpha	P56542
14.1511	16.2397	14.3248	14.6274	15.1872	16.4528	16.6563	16.347	14.2225	14.5447			0.547874	0.452926	-0.73862	-1.15035	Protein S100-A1	P56565
14.516	14.1896	14.0998	14.8763	15.7397	15.8448	16.6562	14.3641	15.8522	16.0902			1.25359	0.14059	-1.07722	-2.23601	G/T mismatch-specific thymine DNA glycosylase	P56581
24.8677	24.2252	24.375	23.0717	22.9886	24.4062	24.3135	24.0391	24.434	23.8521			0.338182	0.650605	-0.30334	-0.777914	Cytochrome P450 2A12	P56593
24.4629	24.4611	24.0952	21.3072	21.6647	22.7526	22.9985	22.5066	22.5212	21.7713			0.425056	0.562745	0.68818	0.937806	Cytochrome P450 2C37	P56654
22.1355	21.6062	21.1722	14.5208	15.7481	16.1242	14.7283	14.1556	14.558	16.0272			1.33642	0.124026	3.9179	2.35821	Cytochrome P450 2C38	P56655
15.5578	13.4107	15.6861	13.6507	15.1104	15.4759	15.4584	14.9821	14.9048	16.5747			0.704399	0.348657	-0.79604	-1.40544	Cytochrome P450 2C39	P56656
17.5165	17.1861	16.1245	14.5632	14.5489	18.0605	17.4849	17.5855	17.7112	16.5202			1.22059	0.147659	-1.48462	-2.18729	Wolframin	P56695
19.8773	19.2662	15.0895	19.6654	14.8164	19.5091	19.591	19.6129	19.4909	19.4119			0.799995	0.294475	-1.7802	-1.55527	Oxygen-regulated protein 1	P56716
14.6126	18.3979	18.3281	17.3031	18.8435	17.3243	18.3519	18.7795	18.5669	18.4484			0.454851	0.535121	-0.79716	-0.990645	Programmed cell death protein 5	P56812
19.9027	20.9848	21.2956	20.7086	21.0678	21.0119	21.3044	21.3705	21.3736	21.458			1.10802	0.176404	-0.51178	-2.02065	RNA-binding protein FUS	P56959
16.7451	16.3989	16.4363	15.9497	16.7833	15.786	16.1467	16.0908	16.441	15.8286			1.16893	0.160364	0.40404	2.11093	Exosome component 10	P56960
15.0004	13.7133	15.1181	14.7156	14.0783	15.8563	13.72	15.1245	15.7853	15.5781			0.723989	0.337067	-0.6877	-1.43645	Ladinin-1	P57016
16.7157	13.889	16.7057	15.6235	16.8425	16.6118	16.4957	16.4088	16.6247	16.599			0.490372	0.501757	-0.59272	-1.05251	Ubiquitin carboxyl-terminal hydrolase 25	P57080
19.2066	19.5923	19.6216	19.4561	19.4705	19.7851	19.4536	19.4025	19.2209	19.0121			0.267088	0.724823	0.0945801	0.639061	Nicastrin	P57716
22.6294	22.8016	22.9917	22.6601	22.9094	22.9563	22.8567	23.1705	23.2121	23.398			1.56619	0.0894599	-0.32028	-2.69812	Poly(rC)-binding protein 1	P57722
22.171	20.915	21.3273	21.1472	21.1023	20.0707	20.5056	19.4715	19.9343	19.5025	+	Cre-_U_Cre-_I	2.93367	0.0164898	1.43564	4.91932	V-type proton ATPase subunit D	P57746
17.7279	19.0012	19.5961	19.3177	19.5714	19.2689	18.8252	19.1538	18.8581	19.3892			0.0550426	0.944162	-0.0561802	-0.154604	Endoplasmic reticulum resident protein 29	P57759
20.2954	21.7252	21.9111	21.7438	22.1888	21.6437	22.0969	22.4609	22.307	22.4386			0.893601	0.250924	-0.61656	-1.69892	Elongation factor 1-delta	P57776
22.4034	22.8409	23.2538	22.8952	22.9107	22.7658	22.6609	22.6391	22.5964	22.7543			0.621286	0.401519	0.177501	1.27178	Alpha-actinin-4	P57780
13.9787	13.5341	15.1698	14.6475	15.403	16.3324	17.3441	15.5082	16.9867	14.5054			1.4673	0.101962	-1.58874	-2.55149	Monocarboxylate transporter 4	P57787
20.8414	20.4377	20.1354	20.1461	19.9826	21.0242	20.913	20.8087	20.5757	20.3689			1.24792	0.142137	-0.429461	-2.22765	Transmembrane 9 superfamily member 2	P58021
15.7348	18.4907	18.6779	19.2161	19.1063	18.4109	18.6963	18.8386	18.6109	18.79			0.275814	0.714678	-0.42418	-0.656564	Lysyl oxidase homolog 2	P58022
20.7218	21.574	20.4003	21.4625	21.4792	21.5307	21.5547	21.6738	22.1822	22.2306			1.43032	0.107749	-0.706841	-2.4968	Isopentenyl-diphosphate Delta-isomerase 1	P58044
17.5992	18.0814	18.2469	17.1734	17.8285	18.6511	19.1845	19.274	18.9874	19.3031	+	Cre-_U_Cre-_I	3.38259	0.0110149	-1.29414	-5.78027	NAD kinase	P58058
19.9112	19.198	17.7939	18.8073	19.8005	19.589	18.3986	17.6517	18.9072	18.6065			0.430307	0.558059	0.47158	0.947186	28S ribosomal protein S21, mitochondrial	P58059
19.7134	19.1064	19.0611	19.3307	18.6735	19.1884	19.2213	19.2162	19.0951	19.3319			0.0692365	0.932348	-0.0335602	-0.191855	Acyl-coenzyme A thioesterase 8	P58137
17.9775	17.921	17.5823	17.5818	17.2249	17.6953	18.0472	17.4781	17.8447	16.6783			0.154462	0.843871	0.10878	0.398467	Galactosylgalactosylxylosylprotein 3-beta-glucuronosyltransferase 3	P58158
25.7569	25.4243	25.5466	25.8702	25.7913	25.6404	25.7878	25.7289	25.8017	25.589			0.130044	0.868404	-0.0317005	-0.341899	Elongation factor 2	P58252
21.1142	20.768	20.7319	20.8327	20.6529	20.4171	20.085	20.1584	20.3055	20.3566	+	Cre-_U_Cre-_I	3.25469	0.0123797	0.55542	5.52621	Dynamin-like 120 kDa protein, mitochondrial	P58281
16.0105	17.6563	17.573	17.9995	18.5607	18.1221	18.3115	18.8439	18.6151	19.0867			1.26776	0.13743	-1.03586	-2.25692	Ubiquitin carboxyl-terminal hydrolase isozyme L3	P58321
20.6835	20.866	20.7818	20.6722	20.6034	20.6993	20.5945	20.866	20.6613	20.8954			0.109923	0.889615	-0.0219204	-0.293805	Serine/threonine-protein phosphatase 2A activator	P58389
14.1986	14.4503	14.6216	14.3861	14.8374	15.1584	13.9535	13.936	13.8042	14.5061			0.364363	0.620818	0.22716	0.827108	Forkhead box protein P1	P58462
19.3928	19.2843	18.8953	19.0103	18.2323	18.918	18.4769	14.6166	16.4483	16.2195			1.42529	0.108698	2.02714	2.48937	Carboxy-terminal domain RNA polymerase II polypeptide A small phosphatase 1	P58466
14.7451	16.8828	14.898	17.5182	15.7179	15.3529	17.2112	15.2193	16.7981	16.9714			0.209025	0.786905	-0.35818	-0.518742	PAX3- and PAX7-binding protein 1	P58501
25.1315	25.1513	24.8688	24.4797	24.4332	24.7702	24.925	24.6626	24.798	24.6024			0.143727	0.855346	0.0612602	0.373827	L-gulonolactone oxidase	P58710
21.352	21.1548	21.147	20.8443	20.7168	21.0429	20.9632	20.7784	21.0179	20.8412			0.408145	0.578812	0.11426	0.907397	Sulfate anion transporter 1	P58735
17.7276	17.4739	17.2592	14.8143	15.7507	17.7722	17.3073	16.9921	17.2231	17.0368			0.539725	0.459157	-0.66116	-1.13664	Aladin	P58742
15.9496	18.479	20.0346	14.8065	17.8433	15.4553	17.9941	17.3688	17.685	17.4823			0.079924	0.922362	0.2255	0.219299	Tropomyosin alpha-1 chain	P58771
13.8479	14.1164	17.3399	16.081	13.5117	15.5367	16.6138	14.2201	15.12	15.3125			0.180508	0.817279	-0.38124	-0.45686	Tropomyosin beta chain	P58774
14.6222	13.7379	14.1284	15.9115	14.46	15.8229	15.0654	18.9595	18.874	18.7502			1.87808	0.058884	-2.9224	-3.16768	Receptor-interacting serine/threonine-protein kinase 2	P58801
18.9309	18.6316	18.3517	18.6134	17.9636	18.7682	17.9132	17.5721	17.4535	18.965			0.483377	0.508286	0.36384	1.04042	TBC1 domain family member 10A	P58802
14.6045	14.2049	15.5254	15.5156	14.5131	14.9509	15.5269	15.3113	14.2699	15.2344			0.215769	0.778708	-0.18598	-0.533088	Gamma-tubulin complex component 3	P58854
15.3722	17.2543	17.8217	17.2535	17.1981	17.2682	17.5029	17.5491	17.3226	17.0679			0.376102	0.610711	-0.36218	-0.848868	182 kDa tankyrase-1-binding protein	P58871
21.3876	20.8858	20.77	20.5975	20.4122	20.1103	20.1671	19.8295	20.0474	19.7229	+	Cre-_U_Cre-_I	2.69734	0.0216278	0.83518	4.49796	Bcl-2-like protein 13	P59017
14.7988	15.3131	16.4419	14.3564	15.3748	13.6056	13.7533	15.6677	14.1468	16.1175			0.437604	0.550585	0.59882	0.960171	Copine-2	P59108
16.0995	16.7223	16.3839	15.6267	15.5829	15.9035	15.2551	14.2479	15.6373	14.7638			1.42665	0.108437	0.92154	2.49139	mRNA (2'-O-methyladenosine-N(6)-)-methyltransferase	P59114
14.9086	16.9326	14.3017	14.2821	15.9769	16.7124	16.9598	16.8321	17.1012	16.8221			1.82719	0.063199	-1.60514	-3.09011	Scavenger receptor class F member 2	P59222
16.2604	18.4824	18.2341	18.5224	19.2459	18.0465	19.1646	19.5028	19.3998	19.6494			0.918189	0.239843	-1.00358	-1.73626	Cingulin	P59242
17.2128	17.4577	15.069	15.2205	14.3645	18.9659	17.9605	16.9776	19.2461	15.4059			1.07654	0.185561	-1.8463	-1.97385	Fat storage-inducing transmembrane protein 2	P59266
20.7156	21.3007	21.1445	21.819	22.0483	21.4339	21.5627	21.5153	21.7795	21.7465			0.357757	0.628859	-0.20196	-0.814784	Eukaryotic translation initiation factor 5	P59325
14.5989	13.4656	16.6825	14.5249	14.786	15.4927	15.2522	15.7215	16.0759	14.7737			0.548642	0.452615	-0.65162	-1.15164	YTH domain-containing family protein 1	P59326
16.884	18.8353	18.7487	18.5399	19.8239	18.5322	19.5379	19.3266	17.7868	18.6595			0.136074	0.864008	-0.20224	-0.356044	Leucine-rich repeat neuronal protein 4	P59383
18.8568	18.8842	18.2903	17.0891	16.4834	18.8859	18.4412	13.754	18.0787	15.4058			0.409442	0.578062	1.00764	0.90974	VIP36-like protein	P59481
14.9563	17.5171	16.6661	15.1566	13.929	13.7004	14.0375	14.5069	17.0676	17.4638			0.106018	0.893404	0.289779	0.284304	Splicing factor 3B subunit 6	P59708
16.8108	17.0713	17.2752	16.9697	17.0768	16.7212	16.9931	16.9661	16.8147	16.7204			1.13703	0.168599	0.19766	2.0637	Ras and Rab interactor 3	P59729
16.897	17.5909	17.0774	15.0999	16.7791	16.3432	17.2129	16.2588	16.9328	16.1658			0.0827287	0.919787	0.10616	0.226418	Dedicator of cytokinesis protein 4	P59764
13.8039	14.3382	15.8475	14.9159	15.34	16.9987	17.1412	14.8615	17.2515	16.1443			1.6558	0.0785355	-1.63034	-2.83176	SAM and SH3 domain-containing protein 1	P59808
18.9913	18.7956	19.4207	18.8181	17.778	17.96	18.7039	18.4897	18.8118	18.8305			0.267756	0.724048	0.201561	0.640406	Protein-L-isoaspartate O-methyltransferase domain-containing protein 1	P59913
14.3516	16.0367	15.4477	14.5424	13.0427	15.3888	15.0435	15.3635	16.9882	14.615			0.591127	0.420724	-0.79558	-1.22232	Lysine-specific demethylase 2A	P59997
23.5568	23.3381	23.3966	23.5304	23.4051	23.3833	23.5288	23.3301	23.3923	23.3373			0.41857	0.568379	0.0510406	0.92618	Actin-related protein 2/3 complex subunit 4	P59999
16.9782	14.9641	13.3236	12.3298	15.6807	14.3379	16.4437	14.9549	16.2774	14.5633			0.299942	0.689897	-0.66016	-0.70426	Protein transport protein Sec61 subunit gamma	P60060
19.1861	19.7585	20.0464	19.9838	20.4537	19.1186	19.5293	19.598	19.558	19.7355			0.846709	0.271891	0.377819	1.62728	RuvB-like 1	P60122
22.1977	21.8778	22.1205	21.9769	21.8535	22.0248	22.037	22.02	22.0956	22.1059			0.317035	0.671873	-0.0513798	-0.737461	Eukaryotic translation initiation factor 3 subunit E	P60229
18.0256	18.8697	19.2785	18.633	18.6869	18.3189	18.4006	18.4729	18.8545	19.1682			0.0784597	0.923807	0.0557198	0.215568	Cysteine dioxygenase type 1	P60334
23.2384	23.4471	23.4592	23.2576	23.3438	23.2265	23.141	23.3853	23.2941	23.4348			0.325426	0.663958	0.0528801	0.753593	Poly(rC)-binding protein 1	P60335
18.5409	18.4406	18.1398	18.214	17.7662	15.4871	18.5756	18.5647	18.7221	18.9288			0.0919764	0.909245	0.16464	0.249662	Gamma-aminobutyric acid receptor-associated protein-like 2	P60521
14.1053	15.1988	14.7069	16.1388	15.0575	15.6696	18.4436	14.6349	19.0335	15.2602			0.860817	0.265886	-1.5669	-1.6489	Reactive oxygen species modulator 1	P60603
16.2021	16.3826	16.8947	17.0563	17.1664	15.0488	16.9032	16.8154	17.5392	17.2849			0.0158591	0.985553	0.0221201	0.0463833	Ubiquitin-conjugating enzyme E2 G2	P60605
18.8324	19.7407	19.9265	19.88	20.1439	19.3361	19.5556	19.8449	19.7257	19.8772			0.0525709	0.945805	0.0368	0.148019	Nuclear protein localization protein 4 homolog	P60670
26.6789	26.573	26.8067	26.4414	26.3635	26.5034	26.4658	26.3655	26.6167	26.3613			0.570025	0.436634	0.11016	1.18737	Actin, gamma-enteric smooth muscle	P60710
23.3768	23.543	23.0967	22.6726	22.917	22.8746	23.0519	22.565	22.2416	21.9597			1.29474	0.132022	0.58266	2.29672	Cell division control protein 42 homolog	P60764
23.1454	23.0002	22.3755	22.1405	22.0726	22.2998	22.2518	21.7882	21.6103	21.0976			1.3319	0.125139	0.737299	2.35153	Cell division control protein 42 homolog	P60766
23.7474	23.6474	23.6271	23.6074	23.5843	23.8008	23.8251	24.0335	24.0308	24.1013	+	Cre-_U_Cre-_I	2.81757	0.0185806	-0.31558	-4.70981	Eukaryotic initiation factor 4A-I	P60843
23.4198	22.7653	22.9252	23.4331	23.6199	23.0936	22.8742	23.0601	23.4883	23.2185			0.174824	0.823371	0.0857197	0.444278	40S ribosomal protein S20	P60867
18.6443	18.6344	18.3078	18.3793	18.1869	18.4067	18.0385	18.2553	18.2156	17.87			1.16709	0.160296	0.27332	2.1082	DnaJ homolog subfamily C member 5	P60904
22.266	22.1144	21.6041	21.5721	21.3967	21.3158	21.342	20.9312	21.2499	20.8153			1.96239	0.0525022	0.65982	3.29718	Ras-related protein Rab-5B	P61021
17.6067	18.2464	17.7081	16.1787	16.6018	15.4498	17.2158	17.0606	17.3891	16.6348			0.462928	0.527387	0.518321	1.00482	Calcineurin B homologous protein 1	P61022
22.7585	22.7483	22.3115	22.0484	21.8463	22.3888	22.217	21.751	22.1078	21.4941			0.721842	0.338594	0.350861	1.43306	Ras-related protein Rab-10	P61027
15.6126	16.8603	15.4796	15.7512	16.786	16.5761	16.3795	14.351	16.2346	15.0331			0.311013	0.678299	0.38308	0.725818	Ras-related protein Rab-8B	P61028
21.2282	21.4162	21.2692	21.1211	21.1856	21.0088	21.2635	21.405	20.8552	21.1488			0.459633	0.530927	0.1078	0.999042	Ubiquitin-conjugating enzyme E2 D3	P61079
19.6494	19.9666	19.7736	20.2261	20.1549	19.8336	19.939	19.9801	20.3209	20.313			0.36486	0.620338	-0.123199	-0.828033	NEDD8-conjugating enzyme Ubc12	P61082
21.0094	20.7938	21.0143	21.301	20.922	20.9643	21.2273	21.025	21.47	21.4547			0.855831	0.267057	-0.22016	-1.64127	Ubiquitin-conjugating enzyme E2 K	P61087
22.2932	22.3463	22.3073	22.2849	22.3787	22.2479	22.1299	22.4957	22.6405	22.4842			0.363684	0.621684	-0.0775597	-0.825844	Ubiquitin-conjugating enzyme E2 N	P61089
23.1992	23.1186	23.6459	23.1852	23.3013	23.2539	23.5276	23.4251	23.468	23.4209			0.601455	0.413282	-0.12906	-1.23932	Actin-related protein 2	P61161
20.7525	19.9272	20.2663	19.8946	19.8332	20.1435	20.1189	19.8701	20.1345	19.9652			0.195498	0.802444	0.0883202	0.48964	Alpha-centractin	P61164
20.1472	19.8382	18.8647	17.0101	16.7544	19.7616	19.9097	18.9709	19.7018	14.3061			0.00186819	0.997845	-0.00710011	-0.00555013	Transmembrane protein 258	P61166
20.7266	20.4318	20.2148	20.5037	20.4311	19.9967	20.3425	20.417	20.4265	20.4429			0.555355	0.448532	0.13648	1.16289	COP9 signalosome complex subunit 2	P61202
23.6557	23.6498	23.533	23.5071	23.3789	23.1069	23.2683	23.1497	23.2824	23.2706	+	Cre-_U_Cre-_I	3.10899	0.0142111	0.329321	5.24551	ADP-ribosylation factor 4	P61205
21.2494	21.0405	20.6169	20.6995	20.5928	20.4815	20.4531	20.3578	20.7616	20.3297			1.36797	0.118635	0.363079	2.40475	ADP-ribosylation factor-like protein 1	P61211
21.9761	22.0741	22.2677	22.2521	22.537	22.2648	22.4572	22.5615	22.5793	22.5095			1.27645	0.135459	-0.253059	-2.26975	ATP-binding cassette sub-family E member 1	P61222
17.95	18.2694	17.8856	18.166	17.5954	18.6128	17.7855	17.7393	18.0018	17.2935			0.135167	0.864391	0.0866997	0.353924	Ras-related protein Rap-2b	P61226
27.157	25.8436	26.0639	26.545	26.7249	25.681	24.6962	25.5068	24.6905	25.9727			1.9575	0.0527622	1.15744	3.28964	60S ribosomal protein L26	P61255
19.1761	19.0445	18.819	18.9555	19.0881	19.0792	18.685	18.7059	19.1571	19.18			0.172596	0.825032	0.0551998	0.439321	Proteasome activator complex subunit 3	P61290
19.8518	19.5487	20.2806	19.8907	20.0005	19.4585	19.3843	19.5547	19.247	19.4902	+	Cre-_U_Cre-_I	2.25957	0.0360629	0.48752	3.76551	Protein mago nashi homolog	P61327
26.1951	24.6748	25.1014	25.446	25.9284	24.2346	22.9997	23.3743	23.1878	23.9559	+	Cre-_U_Cre-_I	3.14727	0.0132565	1.91868	5.31839	60S ribosomal protein L27	P61358
19.9096	21.993	21.2397	20.9052	21.6007	22.6267	22.3067	23.021	22.2909	22.3118	+	Cre-_U_Cre-_I	2.16563	0.0404293	-1.38178	-3.61528	Pterin-4-alpha-carbinolamine dehydratase	P61458
23.6415	22.7188	23.2104	23.256	23.8058	22.3747	22.5545	22.6142	22.666	22.6771	+	Cre-_U_Cre-_I	2.28089	0.0356518	0.7492	3.79992	60S ribosomal protein L37a	P61514
16.6213	17.1019	15.901	17.8669	17.7071	16.6646	17.3031	17.1314	17.6366	13.9079			0.2818	0.708336	0.51092	0.668492	N-alpha-acetyltransferase 20	P61600
22.3371	21.9698	21.3039	20.552	20.2665	21.7247	21.6148	21.0152	21.4819	20.5632			0.00440697	0.995837	0.00590019	0.0130546	Protein transport protein Sec61 subunit alpha isoform 1	P61620
22.8912	22.517	22.7994	23.0614	22.7486	22.6331	22.836	22.8744	22.8526	23.0599			0.166386	0.830854	-0.0476803	-0.425437	ADP-ribosylation factor 4	P61750
14.6688	16.0507	14.7579	16.2386	16.1339	15.1838	15.8664	14.8601	14.94	16.7504			0.034823	0.966277	0.04984	0.0998145	Prefoldin subunit 3	P61759
22.387	21.9668	21.5015	20.7028	20.2313	21.5385	21.5194	20.9148	21.6412	20.6295			0.0903357	0.910303	0.1092	0.245564	Dolichyl-diphosphooligosaccharide--protein glycosyltransferase subunit DAD1	P61804
24.8457	24.4334	24.7897	24.7822	24.5975	24.5319	24.4598	24.2834	24.229	24.2641	+	Cre-_U_Cre-_I	2.06747	0.0454125	0.33606	3.46052	4-aminobutyrate aminotransferase, mitochondrial	P61922
22.5594	22.3937	22.4053	22.3631	22.2784	22.3245	22.2667	22.1663	22.3588	22.4944			0.518549	0.476635	0.07784	1.10079	Coatomer subunit zeta-1	P61924
20.553	20.2725	20.1623	20.0499	20.4417	19.8524	15.2141	15.1609	19.2849	19.3066			1.35619	0.120253	2.5321	2.38736	Ubiquitin-fold modifier 1	P61961
14.6007	17.9258	17.9109	18.7672	18.1453	18.637	18.4279	19.121	18.9071	18.5833			0.894299	0.250461	-1.26528	-1.69998	WD repeat-containing protein 5	P61965
20.5754	20.2204	20.3243	20.3598	20.1486	20.2429	20.2214	20.3087	20.2288	20.3136			0.365761	0.619804	0.0626198	0.829709	AP-1 complex subunit sigma-1A	P61967
20.0556	19.3011	19.9367	20.1505	20.1722	20.3314	20.2973	20.4767	20.5765	20.8965			1.80663	0.0649108	-0.59246	-3.05889	Nuclear transport factor 2	P61971
21.1098	21.7406	22.0312	21.5708	22.0262	21.8668	21.9707	22.1517	22.063	22.1755			1.05542	0.192304	-0.34982	-1.9424	Heterogeneous nuclear ribonucleoprotein K	P61979
22.6596	22.4001	22.6187	22.6802	22.5747	23.0696	22.7434	23.0326	23.0608	23.2588	+	Cre-_U_Cre-_I	2.76482	0.0193154	-0.44638	-4.61623	14-3-3 protein gamma	P61982
15.0029	15.1114	14.6816	16.0197	15.4712	15.7917	15.2952	14.7462	14.3026	15.2994			0.198335	0.799912	0.17034	0.495779	Ubiquitin carboxyl-terminal hydrolase 46	P62069
19.0382	19.3017	18.7231	19.0835	18.9467	19.3785	18.9351	18.7309	18.7908	18.3499			0.43192	0.556075	0.1816	0.95006	Ras-related protein R-Ras2	P62071
19.6191	20.4168	20.0468	20.3465	20.5981	20.1574	20.4572	21.2655	20.9664	20.9715			1.17554	0.159224	-0.558139	-2.12071	Mitochondrial import inner membrane translocase subunit Tim13	P62075
15.075	16.5513	16.8448	16.856	17.413	15.9478	15.7235	17.2908	17.3445	15.441			0.134399	0.865198	0.1985	0.352126	Mitochondrial import inner membrane translocase subunit Tim8 B	P62077
21.4511	21.3705	21.0562	21.1304	21.1768	21.5064	21.3443	21.4287	21.5066	21.5972			1.62838	0.0817222	-0.23964	-2.79078	Serine/threonine-protein phosphatase PP1-alpha catalytic subunit	P62137
21.4652	21.2468	21.1793	20.4948	20.8514	21.315	21.3596	21.4336	21.6404	21.6011			1.3151	0.128296	-0.42244	-2.32676	Serine/threonine-protein phosphatase PP1-beta catalytic subunit	P62141
22.4769	22.1495	22.2653	22.791	22.7923	21.9697	21.8994	22.0516	21.6081	21.771	+	Cre-_U_Cre-_I	2.48883	0.02746	0.63504	4.14195	26S proteasome regulatory subunit 4	P62192
20.9613	21.1625	21.0929	21.4319	21.5439	21.2363	21.0921	21.3466	21.32	21.4651			0.167974	0.82882	-0.0535198	-0.428998	26S proteasome regulatory subunit 8	P62196
25.0813	24.1817	24.4789	24.3892	24.9091	24.3459	23.891	23.9477	24.3495	23.7859			1.53403	0.0924824	0.54404	2.65036	40S ribosomal protein S8	P62242
25.708	25.4943	25.6657	25.8668	25.6376	25.5205	25.6085	25.7805	25.4802	25.7827			0.180878	0.816764	0.0400005	0.457676	40S ribosomal protein S15a	P62245
16.8018	16.2201	14.9414	15.3789	14.2944	14.6486	15.2368	16.2037	15.7054	15.5594			0.0383847	0.963201	0.0565401	0.109622	Ubiquitin-conjugating enzyme E2 G1	P62254
15.6365	15.1588	15.7594	15.6068	16.4739	15.6767	16.1926	15.884	15.6706	15.5713			0.112529	0.88701	-0.0719597	-0.300114	Ubiquitin-conjugating enzyme E2 H	P62257
23.3358	23.4394	23.4357	23.3707	23.3892	23.4323	23.3527	23.5621	23.6479	23.7297			1.16622	0.160482	-0.15078	-2.10692	14-3-3 protein epsilon	P62259
23.3308	22.512	22.5589	23.0115	23.1623	22.861	22.6368	22.7584	23.2274	22.6066			0.195897	0.802177	0.0970596	0.490505	40S ribosomal protein S14	P62264
23.366	22.2281	22.5361	23.259	23.6302	22.7975	22.6416	22.748	23.1341	23.0303			0.189102	0.807896	0.13358	0.475724	40S ribosomal protein S23	P62267
22.2516	21.2124	21.556	22.1008	22.6528	21.6242	21.3752	21.7476	21.4334	21.8807			0.612062	0.408391	0.3425	1.25671	40S ribosomal protein S29	P62274
26.0075	25.3363	25.6351	25.9688	26.3544	25.9043	25.6095	26.0824	25.731	26.3033			0.115881	0.885564	-0.0656807	-0.308195	40S ribosomal protein S11	P62281
26.8315	26.0449	26.343	27.3366	26.991	26.8712	26.4039	26.5182	26.0816	26.5475			0.378957	0.607457	0.22492	0.854134	40S ribosomal protein S13	P62301
21.3437	20.7687	21.1693	21.1761	21.1041	20.9484	20.8507	20.951	20.7894	20.7525			1.41122	0.111612	0.253979	2.46859	Small nuclear ribonucleoprotein E	P62305
14.6349	15.9067	14.5916	16.2735	15.8885	14.2066	14.4217	16.0871	15.4655	15.0447			0.372349	0.614202	0.413921	0.841931	Small nuclear ribonucleoprotein F	P62307
17.9581	17.8435	17.8411	17.5904	14.4958	15.9055	17.75	17.6278	17.3987	16.8037			0.0224274	0.977984	0.0486401	0.0651287	Small nuclear ribonucleoprotein G	P62309
18.1486	17.1673	17.3685	18.2534	17.6805	17.7702	17.4715	17.9108	17.695	17.7095			0.0188085	0.982342	0.0122597	0.0548329	U6 snRNA-associated Sm-like protein LSm6	P62313
26.1641	24.5125	24.0762	24.2797	25.1344	23.8503	24.0919	24.4161	24.3427	24.0556			0.924186	0.237696	0.682061	1.74534	Small nuclear ribonucleoprotein Sm D1	P62315
19.9853	18.8161	19.6821	19.9371	20.3849	19.8356	19.9009	20.0279	20.3553	19.6278			0.274576	0.71535	-0.188401	-0.65409	Small nuclear ribonucleoprotein Sm D2	P62317
21.5669	19.7139	20.248	21.0925	21.2505	20.1134	19.919	20.5642	21.1894	20.5578			0.323436	0.666818	0.3056	0.749778	Small nuclear ribonucleoprotein Sm D3	P62320
14.984	15.0828	13.9292	14.6336	14.3763	13.297	13.9476	14.7852	14.5982	17.4229			0.106131	0.893536	-0.209	-0.28458	U6 snRNA-associated Sm-like protein LSm5	P62322
22.7	22.5451	22.4264	22.8985	22.7364	22.4021	22.2709	22.0492	22.3388	22.2266	+	Cre-_U_Cre-_I	2.40136	0.030758	0.40376	3.99659	ADP-ribosylation factor 6	P62331
21.5957	21.3882	21.3916	21.7362	21.8269	21.7146	21.3958	21.6435	21.589	21.7207			0.0857474	0.916734	-0.0249996	-0.234044	26S proteasome regulatory subunit 10B	P62334
19.3572	19.2318	18.6217	17.8236	15.4711	19.135	18.6301	18.4727	19.0396	13.6426			0.092596	0.908922	0.31708	0.251207	Thioredoxin reductase-like selenoprotein T	P62342
15.0407	16.3477	16.0007	15.1319	16.0138	14.3179	15.562	17.0212	14.4716	14.2896			0.446604	0.543025	0.5745	0.976109	Dynein light chain roadblock-type 1	P62627
15.4752	14.5386	12.9557	20.6075	14.4839	15.3594	19.9025	14.5133	18.6699	19.5015			0.54797	0.453114	-1.97714	-1.15051	Elongation factor 1-alpha 2	P62631
25.645	25.2117	25.0583	25.5031	25.4123	25.1807	25.3135	25.3876	25.0209	25.0798			0.674229	0.364168	0.16958	1.35733	40S ribosomal protein S4, X isoform	P62702
19.3658	13.7537	14.7968	15.0765	13.2472	18.9576	15.5328	14.0345	18.4431	17.5541			0.555609	0.44837	-1.65642	-1.16332	Serine/threonine-protein phosphatase 2A catalytic subunit beta isoform	P62715
25.0661	24.4404	24.1723	24.8898	24.2226	24.4157	24.2125	24.8266	24.1682	24.9899			0.0519485	0.946276	0.0356598	0.146356	60S ribosomal protein L18a	P62717
27.537	27.3217	27.4463	27.1786	27.147	27.1531	27.3531	27.4125	27.3172	26.9273			0.355225	0.631906	0.0934803	0.810044	Actin, gamma-enteric smooth muscle	P62737
21.9453	21.6875	21.737	21.7675	21.5681	21.3282	21.5108	21.556	21.7915	21.5953			1.03684	0.198425	0.18472	1.91467	AP-2 complex subunit sigma	P62743
18.5515	17.9428	18.6426	17.3624	17.3907	19.2523	19.8043	19.589	19.6311	19.7515	+	Cre-_U_Cre-_I	3.29838	0.012	-1.62764	-5.61216	Rho-related GTP-binding protein RhoB	P62746
17.093	16.9252	17.0672	15.9694	17.1279	17.0951	16.9293	16.7566	16.7667	16.4056			0.0667275	0.935139	0.0458797	0.185339	Hippocalcin-like protein 1	P62748
26.5572	24.3712	24.2099	24.0273	25.8707	24.5376	24.1742	24.4134	24.9677	24.1807			0.486971	0.504299	0.55254	1.04663	60S ribosomal protein L23a	P62751
24.6876	24.2298	24.3291	24.2552	24.5788	24.0265	23.9716	24.175	24.4356	24.0405			1.3026	0.130354	0.286259	2.30832	40S ribosomal protein S6	P62754
17.5654	19.4181	19.5836	19.9201	19.8401	19.6154	20.0139	19.8534	20.1768	20.1244			0.796353	0.296224	-0.69132	-1.54963	Myotrophin	P62774
29.3945	28.6507	28.1315	27.5067	27.5537	27.3632	26.7589	26.645	26.9789	26.2077	+	Cre-_U_Cre-_I	2.16558	0.0403571	1.45668	3.6152	Histone H4	P62806
20.4976	20.3132	20.4748	20.3602	20.3878	20.114	19.9321	20.0112	19.9879	20.2784	+	Cre-_U_Cre-_I	2.90699	0.0169365	0.342	4.87074	V-type proton ATPase subunit B, brain isoform	P62814
23.8686	23.6071	23.3299	23.1508	22.5781	23.5681	23.5045	23.2316	23.3516	22.8708			0.00211436	0.997819	0.00158043	0.0062797	Ras-related protein Rab-1A	P62821
24.2108	24.1316	23.8067	23.8443	23.8946	24.0951	24.152	24.1769	24.4279	24.2439			1.38426	0.115592	-0.241561	-2.42879	GTP-binding nuclear protein Ran	P62827
25.3286	24.4909	24.1327	24.2164	25.054	24.2272	24.1411	24.1883	24.8502	24.3588			0.509962	0.483442	0.2914	1.08614	60S ribosomal protein L23	P62830
22.6305	22.0203	21.6644	21.8399	21.6599	22.2011	22.1021	21.1385	21.3718	20.8122			0.66723	0.368117	0.43786	1.34611	Ras-related protein Rap-1A	P62835
22.6177	21.9741	22.2029	21.9439	23.0063	22.0926	22.4327	22.745	23.0486	22.6718			0.438342	0.550289	-0.24916	-0.96148	40S ribosomal protein S15	P62843
23.3355	22.3856	22.2763	22.3784	23.008	21.9782	21.8035	22.3155	22.3372	22.7992			0.821944	0.282811	0.43004	1.58919	40S ribosomal protein S24	P62849
26.6367	25.2499	24.9516	25.1123	26.6325	25.4839	25.5428	24.8883	26.2044	24.8842			0.298498	0.691353	0.31588	0.701433	40S ribosomal protein S25	P62852
27.1815	26.0051	26.1525	25.8363	26.0904	25.3738	24.9134	25.7543	25.3362	25.7296			1.72392	0.0712979	0.8317	2.93396	40S ribosomal protein S26	P62855
21.087	20.3813	21.0917	21.1035	20.3408	20.7463	21.1925	22.1437	21.4605	21.3534			1.0941	0.180619	-0.57842	-1.99997	40S ribosomal protein S28	P62858
18.8541	18.4538	18.7025	19.2907	18.9502	18.4085	18.7174	18.7323	19.2769	19.2449			0.0416187	0.959925	-0.0257401	-0.118467	Elongin-B	P62869
20.3674	20.4918	20.724	20.3564	20.3509	20.7127	20.251	20.1461	20.6343	20.6236			0.0401343	0.961558	-0.0154396	-0.114414	Guanine nucleotide-binding protein G(I)/G(S)/G(T) subunit beta-1	P62874
18.1393	18.5911	18.8002	18.6204	18.2614	17.8348	17.8767	18.2262	18.361	18.5209			0.93019	0.234694	0.31856	1.75443	E3 ubiquitin-protein ligase RBX1	P62878
21.8628	21.9543	21.8234	21.6151	21.6988	22.1464	21.7385	21.5998	21.8019	21.7172			0.0311505	0.970693	-0.00988007	-0.0896291	Guanine nucleotide-binding protein G(I)/G(S)/G(T) subunit beta-2	P62880
24.4274	23.6379	23.8369	24.2886	24.8848	24.473	24.3235	24.2651	24.6571	24.5246			0.464543	0.526486	-0.23354	-1.00764	60S ribosomal protein L30	P62889
27.0092	26.0558	25.9767	26.9665	27.1911	26.3961	25.5576	25.7378	25.8049	26.379			1.1894	0.155358	0.66478	2.1412	60S ribosomal protein L39	P62892
23.0623	22.6763	23.0545	23.0003	23.248	22.3896	22.8019	23.1814	23.1894	23.0612			0.18711	0.811414	0.0835796	0.471368	Cytochrome c, somatic	P62897
25.5321	24.261	24.26	24.4001	25.4178	24.3076	23.9469	24.077	24.7231	24.1529			0.880212	0.256841	0.5327	1.67853	60S ribosomal protein L31	P62900
26.4048	25.9599	26.199	26.2963	26.2109	26.2921	26.294	26.2116	26.152	26.1731			0.0462605	0.953956	-0.0103802	-0.131067	40S ribosomal protein S3	P62908
26.1098	25.5028	25.1516	24.9064	25.5396	24.9235	24.5581	24.7761	24.9044	25.4063			1.18892	0.155473	0.52836	2.1405	60S ribosomal protein L32	P62911
18.5102	18.5488	18.1196	18.4584	18.4836	19.2	18.926	18.531	18.7055	18.8788			1.83987	0.0620275	-0.42414	-3.10939	Transcription initiation factor IIB	P62915
25.5427	24.1735	24.4601	24.7008	25.4146	24.1557	23.5425	24.0361	24.0613	23.7764			1.9349	0.054585	0.94394	3.25481	60S ribosomal protein L8	P62918
20.5147	20.0471	20.0688	20.0057	20.4589	20.1633	20.2079	20.4463	20.5839	20.4976			0.558318	0.445325	-0.16076	-1.16785	Nuclease-sensitive element-binding protein 1	P62960
24.2883	24.8995	24.7579	25.1295	24.9851	24.9957	25.0644	25.1806	25.2397	25.399			1.27567	0.135577	-0.36382	-2.2686	Profilin-1	P62962
24.7725	25.2084	25.2653	24.8215	25.1815	25.0407	25.1592	25.1636	25.3341	25.2462			0.580664	0.42966	-0.138921	-1.20503	Ubiquitin-40S ribosomal protein S27a	P62983
21.651	20.1323	21.4181	20.0241	22.1954	20.4203	21.2695	21.2294	21.2486	20.7303			0.0824566	0.9198	0.104559	0.225729	Transformer-2 protein homolog beta	P62996
23.0862	22.9075	22.6414	22.4482	22.5403	22.4098	22.5314	21.9432	22.0615	21.3331			1.61311	0.0833598	0.66892	2.768	Ras-related C3 botulinum toxin substrate 1	P63001
15.0462	16.3396	16.1329	14.4653	15.3652	14.576	14.0474	15.7914	14.3394	14.6043			0.926835	0.236482	0.79814	1.74935	TLE family member 5	P63002
20.4375	20.8993	20.9254	20.9196	21.1955	21.0563	21.2152	21.46	21.3799	21.5485			1.78659	0.0667155	-0.45652	-3.02854	Platelet-activating factor acetylhydrolase IB subunit alpha	P63005
15.6566	16.215	14.8474	14.374	14.7602	16.8681	15.3903	13.8552	16.0449	14.2722			0.0640022	0.937478	-0.1155	-0.178228	Ras-related protein Rab-3A	P63011
23.8222	24.9539	25.047	24.9943	25.4195	24.8133	24.8369	25.1589	24.929	25.1092			0.172231	0.825045	-0.122079	-0.438508	Heat shock cognate 71 kDa protein	P63017
18.8142	19.1034	19.0594	18.3223	18.5452	18.9571	19.5188	19.3991	19.2609	18.7945			1.13877	0.168281	-0.41718	-2.06627	Vesicle-associated membrane protein 3	P63024
18.8285	20.3447	20.1075	20.4023	21.1551	20.4519	20.4031	20.8751	20.3562	20.9573			0.521586	0.473407	-0.4411	-1.10595	Translationally-controlled tumor protein	P63028
24.4046	24.3166	23.6203	22.4745	22.3768	22.645	22.7099	22.1674	22.232	21.6609			1.38731	0.115118	1.15552	2.43329	Mitochondrial pyruvate carrier 1	P63030
20.3587	22.2791	22.1014	21.7414	22.3842	22.0781	22.3152	22.6755	22.7881	22.7369			1.01935	0.202389	-0.7458	-1.88852	DnaJ homolog subfamily A member 1	P63037
22.6126	22.1126	22.5715	22.8416	22.4876	22.323	22.0801	22.2129	22.0272	22.2984			1.46369	0.102218	0.33686	2.54615	60 kDa heat shock protein, mitochondrial	P63038
15.1866	15.0287	14.9222	16.4386	14.2898	16.5391	14.1171	13.677	14.488	14.0535			0.442732	0.547053	0.59824	0.969263	Vesicle-associated membrane protein 2	P63044
20.7342	20.9393	20.8307	20.9416	20.9859	21.0755	20.9482	21.1987	21.2623	21.3517			1.98282	0.0515827	-0.28094	-3.32876	Eukaryotic translation initiation factor 4E	P63073
21.419	21.1393	21.1661	21.5355	21.3322	21.203	21.0789	21.1832	20.9701	21.2368			1.13122	0.170158	0.18402	2.05507	Mitogen-activated protein kinase 1	P63085
19.9097	19.1856	19.2317	18.2705	18.9637	19.5843	19.3119	19.4338	18.827	18.4464			0.00848287	0.99147	-0.00843925	-0.0250134	Serine/threonine-protein phosphatase PP1-gamma catalytic subunit	P63087
23.1315	23.2314	23.4352	23.3077	23.3523	23.3833	23.4681	23.4637	23.4823	23.5716			1.79478	0.0659404	-0.18218	-3.04093	14-3-3 protein zeta/delta	P63101
18.2391	18.1233	17.4339	18.1138	17.7859	18.5287	18.3102	18.6105	18.6901	18.6789	+	Cre-_U_Cre-_I	2.30311	0.0348323	-0.62448	-3.83589	Crooked neck-like protein 1	P63154
20.4664	21.7079	21.9088	21.3339	21.9154	21.6714	21.955	22.2158	22.1688	22.3096			1.11428	0.175036	-0.59764	-2.02995	High mobility group protein B1	P63158
19.3511	19.4799	18.1454	18.5873	18.0555	19.8014	18.452	18.21	18.7018	18.509			0.00917662	0.991318	-0.0109997	-0.027038	Small ubiquitin-related modifier 1	P63166
18.7888	18.8267	18.5252	19.06	18.7376	18.0597	19.3118	19.3005	19.0993	18.9378			0.260282	0.733648	-0.15416	-0.625312	Dynein light chain 1, cytoplasmic	P63168
20.6497	22.0784	22.0954	21.8877	22.6094	22.1378	22.488	22.4877	22.5135	22.5189			0.887419	0.25388	-0.56506	-1.68951	Eukaryotic translation initiation factor 5A-1	P63242
14.922	19.5973	14.7243	19.6529	15.2042	19.3993	19.6215	19.6811	17.3966	15.3088			0.472215	0.519268	-1.46132	-1.02103	Cysteine-rich protein 1	P63254
23.5409	22.9597	22.5999	23.3099	23.2267	23.0539	22.6713	22.5117	22.9765	22.6903			0.973389	0.218776	0.34668	1.81959	40S ribosomal protein S17	P63276
14.555	18.5915	18.8472	18.6987	19.0476	19.0617	19.144	18.8501	19.619	19.3747			0.741522	0.326344	-1.2619	-1.46406	SUMO-conjugating enzyme UBC9	P63280
20.3404	19.635	19.3524	19.7425	19.2475	19.9534	19.9841	19.3102	19.7188	19.1201			0.0643031	0.937866	0.0462402	0.179015	Ras-related protein Ral-A	P63321
20.6321	21.6522	22.199	22.1726	22.2321	22.5965	22.5534	22.6628	22.8572	22.8112			1.73493	0.0708464	-0.91862	-2.95053	40S ribosomal protein S12	P63323
19.7628	19.7733	19.9986	20.1166	20.1128	19.8247	19.9602	19.7977	19.9533	20.0394			0.162776	0.834586	0.0377602	0.417313	Serine/threonine-protein phosphatase 2B catalytic subunit alpha isoform	P63328
21.0171	20.718	20.9039	20.7825	21.2488	20.8164	21.3526	20.9537	21.273	21.2778			0.715399	0.342394	-0.20064	-1.42287	Serine/threonine-protein phosphatase 2A catalytic subunit alpha isoform	P63330
24.7294	24.2831	24.1055	24.3255	24.1498	23.8826	23.5123	23.1946	23.4258	23.0534	+	Cre-_U_Cre-_I	2.98507	0.0157576	0.90492	5.0137	Prohibitin	P67778
16.5859	17.4077	17.2464	17.4168	17.6187	14.9845	17.7549	18.1554	17.0835	17.9877			0.0355474	0.966088	0.0619001	0.101815	Casein kinase II subunit beta	P67871
24.7153	23.9768	23.8935	24.0583	24.9724	24.2804	24.3166	24.2356	24.8442	24.1318			0.0545199	0.944226	-0.0384598	-0.153214	60S ribosomal protein L22	P67984
18.1094	20.3395	20.0927	19.8349	20.4965	20.177	20.408	20.6173	20.5447	20.5882			0.814983	0.285612	-0.69244	-1.57845	Ubiquitin-conjugating enzyme E2 L3	P68037
24.23	24.1788	24.0997	24.012	23.8541	24.3827	24.1381	24.3367	24.5109	24.5007			1.86646	0.0595846	-0.2989	-3.14993	Receptor of activated protein C kinase 1	P68040
17.1005	17.2031	17.3599	16.8587	16.8309	16.8496	16.9101	16.9161	17.222	17.3907			0.0306977	0.970881	0.01292	0.0883681	cAMP-dependent protein kinase catalytic subunit beta	P68181
22.3623	22.103	22.4168	22.2801	22.2685	22.1367	22.3364	22.6041	22.5213	22.6214			0.755079	0.31872	-0.15784	-1.48532	14-3-3 protein theta	P68254
24.0676	23.9987	24.2844	24.0002	24.0675	24.1738	23.1237	23.6523	23.1647	23.7976			1.39503	0.114175	0.50126	2.44469	Tubulin beta-4B chain	P68372
15.6056	17.0616	17.4717	15.2397	16.4157	16.9493	17.3939	16.6815	17.2007	17.1825			0.859044	0.266442	-0.72272	-1.64619	Protein kinase C beta type	P68404
22.1018	22.167	22.1546	22.2232	22.0504	22.0744	21.9812	21.946	22.2731	22.3962			0.019572	0.9816	0.00522041	0.0570117	14-3-3 protein eta	P68510
15.5663	16.0453	15.3136	15.516	16.4063	15.8862	16.7358	14.6145	16.7202	16.7194			0.348155	0.639469	-0.36572	-0.796765	Ran-binding protein 9	P69566
19.8344	20.0698	20.0297	20.1259	20.5827	20.3114	20.3586	20.5438	20.4561	20.6786			1.3884	0.114962	-0.3412	-2.4349	Ribosome maturation protein SBDS	P70122
17.0669	16.0586	15.288	15.5875	16.4741	16.0459	16.3931	13.9353	16.2241	14.604			0.528852	0.467209	0.65454	1.11828	Acid sphingomyelinase-like phosphodiesterase 3a	P70158
22.0766	21.8142	21.9487	21.9464	21.9486	21.5772	21.5501	21.324	21.6078	21.5688	+	Cre-_U_Cre-_I	3.67461	0.00811765	0.42132	6.38927	Importin subunit beta-1	P70168
18.6894	19.9968	20.0743	20.47	20.2434	19.4756	19.9707	20.1456	19.271	19.3871			0.291112	0.699207	0.24478	0.68692	Atrial natriuretic peptide receptor 3	P70180
14.5539	18.3987	18.1882	19.5266	19.5873	19.6377	20.0163	20.2356	19.2774	19.5448			0.966113	0.221113	-1.69142	-1.80864	Leucine-rich repeats and immunoglobulin-like domains protein 1	P70193
22.543	24.4543	25.2125	24.4485	24.7331	24.0432	24.3322	24.3957	24.243	24.4332			0.00822521	0.991509	-0.0111801	-0.0242606	C-type lectin domain family 4 member F	P70194
20.7902	20.7795	21.0146	21.4186	21.5125	21.1529	21.1931	21.3611	21.2377	21.5456			0.545567	0.454944	-0.195	-1.14648	Proteasome subunit beta type-7	P70195
17.7169	19.4987	20.2454	19.9214	20.3884	19.1463	19.6178	19.8827	19.1329	19.7022			0.0399402	0.961631	0.0577797	0.113883	Plexin-A1	P70206
14.5035	19.2599	18.8965	19.301	19.6301	19.4472	19.3684	19.5238	19.0965	19.0552			0.46887	0.522394	-0.980021	-1.0152	Plexin-A2	P70207
14.8014	13.5233	15.5688	17.9152	13.2622	15.1182	17.3132	17.8934	16.4992	16.8762			0.959071	0.223308	-1.72586	-1.79803	Neural cell adhesion molecule L1-like protein	P70232
16.9934	17.576	17.1852	18.0791	16.6012	17.1209	18.118	18.1323	17.8986	18.3258			1.04105	0.197466	-0.63214	-1.92097	Dual specificity mitogen-activated protein kinase kinase 6	P70236
21.2377	20.6213	20.2613	18.9007	18.2116	20.1243	19.9006	18.7879	19.8793	18.1848			0.296426	0.693611	0.47114	0.697371	3-beta-hydroxysteroid-Delta(8),Delta(7)-isomerase	P70245
18.7809	18.7933	18.3541	18.5745	18.6097	18.6211	18.9775	19.3325	18.7376	19.3123			1.26584	0.137908	-0.373701	-2.25409	Nuclear factor 1 C-type	P70255
19.0985	18.6087	18.6317	18.9887	18.6969	18.084	18.4429	18.4523	18.5751	18.6616			1.48388	0.099216	0.36172	2.57603	Nuclear factor 1 X-type	P70257
17.6142	17.6705	17.8628	17.609	17.4515	17.9652	17.9003	17.7807	17.9221	17.7734			1.7383	0.0704452	-0.22674	-2.95561	Paladin	P70261
15.1429	13.6844	15.9863	17.3009	16.6732	18.0238	17.644	18.112	17.6542	17.9554			1.98011	0.0516331	-2.12034	-3.32456	6-phosphofructo-2-kinase/fructose-2,6-bisphosphatase 2	P70265
20.6487	20.3909	20.153	21.2206	21.3073	21.5221	21.4257	21.6944	21.7242	21.9364	+	Cre-_U_Cre-_I	2.26114	0.0359449	-0.91646	-3.76804	6-phosphofructo-2-kinase/fructose-2,6-bisphosphatase 1	P70266
17.5228	17.0986	16.0267	16.7376	17.1138	16.8259	16.9501	16.2891	16.7207	15.1913			0.600536	0.413889	0.50448	1.23781	Serine/threonine-protein kinase N1	P70268
18.3826	21.2492	19.6875	22.8246	20.4501	23.8577	23.2217	23.5006	23.1583	24.2107	+	Cre-_U_Cre-_I	2.39244	0.0309412	-3.071	-3.98189	Selenoprotein P	P70274
19.8776	19.1396	19.271	19.4583	18.8266	18.67	17.6451	17.4143	13.7524	14.7751			1.78098	0.0670939	2.86324	3.02004	Surfeit locus protein 6	P70279
19.782	19.2701	18.9689	18.9877	18.6957	19.1185	19.3551	19.0518	18.9535	18.6905			0.200533	0.797809	0.107	0.500525	Vesicle-associated membrane protein 7	P70280
18.892	18.8445	18.8435	19.2167	18.734	19.1412	18.99	19.2738	19.1794	19.4231			1.57562	0.0880297	-0.29536	-2.71216	Histone deacetylase 2	P70288
15.2129	16.7266	17.3042	16.6722	16.7326	17.1922	14.2432	15.4761	16.8081	16.5448			0.321914	0.667721	0.47682	0.746854	55 kDa erythrocyte membrane protein	P70290
21.191	21.0339	20.6594	20.1319	20.0256	21.0286	20.7428	20.4417	20.673	20.1393			0.00399343	0.995992	0.00328026	0.0118352	Ancient ubiquitous protein 1	P70295
20.5817	22.4747	22.7625	22.1646	22.9789	22.3478	22.7152	23.1946	22.5518	23.0313			0.621459	0.401579	-0.575659	-1.27206	Phosphatidylethanolamine-binding protein 1	P70296
15.2579	15.819	14.396	15.9127	16.1765	15.776	13.9207	16.2453	15.3453	16.135			0.0181804	0.982984	0.02796	0.0530379	Signal transducing adapter molecule 1	P70297
19.8053	19.4879	18.7873	18.5187	18.1631	19.0026	19.302	18.9102	19.1846	18.9215			0.135986	0.863999	-0.11172	-0.355838	Stromal interaction molecule 1	P70302
18.7697	18.6654	17.9812	18.6349	17.8171	17.7714	18.0662	18.0455	17.7934	17.5786			1.37032	0.118555	0.522639	2.40821	CTP synthase 2	P70303
16.5616	14.4655	13.269	14.8061	15.2259	15.9182	14.9429	15.8251	14.2119	16.1025			0.366237	0.619301	-0.5345	-0.830594	Nitric oxide synthase, endothelial	P70313
15.3849	18.1499	18.0054	17.0001	17.9697	17.1159	18.2448	18.3219	18.2663	18.2662			0.638316	0.38805	-0.74102	-1.29947	Nucleolysin TIAR	P70318
15.6405	18.1869	18.6976	18.4667	18.4271	18.4075	18.7007	18.56	19.08	19.3505			0.815701	0.285532	-0.93598	-1.57956	Heterogeneous nuclear ribonucleoprotein H2	P70333
17.1563	17.5524	17.8815	17.9926	18.4595	17.3096	18.0933	17.2378	18.1274	18.4762			0.0433745	0.958251	-0.0404003	-0.123247	Rho-associated protein kinase 1	P70335
15.7055	17.1354	17.7316	18.0622	17.7557	17.4144	16.9054	16.8674	17.1648	17.694			0.0546053	0.944197	0.0688801	0.153442	Rho-associated protein kinase 2	P70336
17.9394	17.7976	17.725	17.7579	17.4297	17.8137	17.7849	17.9192	17.825	17.6651			0.33447	0.6547	-0.0716602	-0.770861	Mothers against decapentaplegic homolog 1	P70340
22.41	23.0296	22.7783	23.0631	23.4637	23.28	23.2792	23.5747	23.3062	23.3072			1.2232	0.146677	-0.40052	-2.19115	Histidine triad nucleotide-binding protein 1	P70349
14.7812	14.3032	14.5882	16.029	14.5664	15.73	15.4742	15.7255	15.0849	16.708			1.22924	0.145871	-0.89092	-2.20007	Nuclear transcription factor Y subunit gamma	P70353
18.1082	19.3909	19.3033	18.863	19.6627	19.5411	19.962	19.9089	20.0133	19.9964			1.67981	0.0758838	-0.818719	-2.86772	Ubiquitin recognition factor in ER-associated degradation protein 1	P70362
17.5894	19.6897	20.2408	19.3862	19.5457	19.9803	20.183	20.3548	20.299	20.459			1.17129	0.160119	-0.96486	-2.11442	ELAV-like protein 1	P70372
18.4689	18.046	18.0921	18.4405	17.5867	18.7117	14.6206	15.5992	17.5001	18.0937			0.794862	0.297226	1.22178	1.54731	Coagulation factor VII	P70375
19.2466	20.9177	21.0458	21.1568	21.464	20.7261	21.252	21.0291	21.3273	20.9121			0.296698	0.693392	-0.283141	-0.697904	Hereditary hemochromatosis protein homolog	P70387
14.4546	15.9892	16.5453	14.2093	15.0914	14.6762	15.4428	14.7993	16.7104	16.3147			0.223859	0.770933	-0.33072	-0.550163	DNA repair protein RAD50	P70388
18.2667	18.468	17.8103	18.3622	17.6008	17.8225	14.0299	15.2521	17.4229	17.2532			1.3128	0.128969	1.74548	2.32336	Insulin-like growth factor-binding protein complex acid labile subunit	P70389
20.2084	19.7284	19.7046	19.5925	19.3515	19.3687	18.7557	19.0226	18.9316	19.1868	+	Cre-_U_Cre-_I	2.27747	0.0357899	0.664	3.79439	Isocitrate dehydrogenase [NAD] subunit gamma 1, mitochondrial	P70404
22.3568	22.3419	22.6225	23.2168	23.1817	23.4894	23.1343	23.3161	22.6414	22.8106			0.667797	0.367917	-0.33442	-1.34702	Receptor tyrosine-protein kinase erbB-2	P70424
14.5958	13.805	14.28	16.7725	14.3891	16.0448	14.4059	13.57	14.6811	13.7449			0.160042	0.837918	0.27914	0.411138	Exostosin-2	P70428
20.6129	22.4711	22.4245	22.4213	22.9578	22.5716	23.0762	23.2267	23.1304	22.9027			1.0364	0.198417	-0.804	-1.91402	Na(+)/H(+) exchange regulatory cofactor NHE-RF1	P70441
20.1915	19.5685	19.4693	19.5532	18.9619	18.6451	19.3168	19.0505	18.9247	18.5941			1.57831	0.0875762	0.64264	2.71616	BH3-interacting domain death agonist	P70444
14.9945	13.8281	15.1883	13.7594	14.5956	15.2617	16.1176	15.5753	14.2419	14.603			0.790173	0.299864	-0.68672	-1.54004	Eukaryotic translation initiation factor 4E-binding protein 2	P70445
14.1849	14.3006	14.191	14.852	15.6616	15.7445	16.2878	14.8145	16.7845	14.6683			1.12685	0.171391	-1.0219	-2.0486	Tyrosine-protein kinase Fer	P70451
20.7097	20.849	20.7724	20.6663	20.3412	20.7667	20.5178	20.4308	20.361	20.247			0.856918	0.266624	0.20306	1.64293	Syntaxin-4	P70452
16.5433	16.7079	17.4627	16.5539	16.0658	17.0919	17.7417	17.1165	17.2368	17.3766			1.45171	0.104253	-0.64598	-2.52842	Vasodilator-stimulated phosphoprotein	P70460
15.3619	18.0764	18.4331	18.6604	18.8476	18.0935	18.1779	18.2757	18.1601	18.5924			0.244504	0.751064	-0.38404	-0.593092	SPARC-like protein 1	P70663
15.2303	14.2893	15.5993	16.0699	14.8906	15.5513	14.2182	15.1235	13.9611	13.5875			0.782178	0.303418	0.72756	1.52761	Sialate O-acetylesterase	P70665
18.7811	20.1739	19.8267	20.3168	20.6548	19.9453	20.4683	20.8276	20.5913	20.5632			0.763202	0.313943	-0.52848	-1.49803	Nascent polypeptide-associated complex subunit alpha, muscle-specific form	P70670
19.556	20.0755	19.857	20.0358	19.9413	20.0696	19.8634	20.2113	20.4263	20.2077			1.09778	0.179404	-0.26254	-2.00544	Interferon regulatory factor 3	P70671
20.952	20.6889	20.5824	20.6011	20.4491	20.7477	20.7846	20.8114	20.7414	20.8099			0.740891	0.326651	-0.1243	-1.46307	Caspase-3	P70677
26.6557	27.4604	27.4641	27.3606	27.9161	27.4928	27.791	27.9064	27.9387	27.688			0.955457	0.224331	-0.392	-1.79259	Estradiol 17 beta-dehydrogenase 5	P70694
23.0773	22.6453	22.9806	23.5377	23.4005	23.4306	23.401	23.3304	23.4008	23.1223			0.604737	0.412062	-0.20874	-1.24471	Uroporphyrinogen decarboxylase	P70697
13.9845	16.5699	15.2599	14.5722	17.7552	15.3504	17.2795	16.8727	17.9241	18.2959			0.943189	0.229094	-1.51618	-1.77408	CTP synthase 1	P70698
20.686	20.6711	20.7091	20.4285	20.4165	20.789	20.7022	20.6858	20.8279	20.4041			0.463073	0.527422	-0.0995598	-1.00507	Lysosomal alpha-glucosidase	P70699
23.4207	22.9431	23.1364	23.2234	23.1752	22.9545	23.0441	22.8573	22.9217	22.993			1.57913	0.0875014	0.22564	2.71738	T-complex protein 1 subunit eta	P80313
20.8231	20.9774	21.1031	21.4366	21.4698	20.8907	20.9394	20.9011	20.7387	21.0892			0.962013	0.222387	0.25018	1.80247	T-complex protein 1 subunit beta	P80314
23.7663	23.5072	23.5326	23.4125	23.3937	23.294	23.2818	23.3161	23.2068	23.3659			1.90982	0.0568162	0.22954	3.21627	T-complex protein 1 subunit delta	P80315
22.1299	22.2064	22.2343	22.2914	22.4595	21.9121	22.1162	22.1277	22.0512	22.2619			1.19452	0.153881	0.17048	2.14877	T-complex protein 1 subunit epsilon	P80316
23.2174	23.0577	22.9698	23.2717	23.3457	22.7824	22.5907	22.6705	22.4317	22.6797	+	Cre-_U_Cre-_I	3.47748	0.00967213	0.54146	5.97361	T-complex protein 1 subunit zeta	P80317
22.528	22.2554	22.4583	22.5079	22.6292	22.1636	22.1394	22.3152	22.1898	22.5446			1.17134	0.160184	0.205239	2.11449	T-complex protein 1 subunit gamma	P80318
16.641	14.5612	13.566	15.9948	14.8661	14.8705	16.565	14.7078	13.949	14.1667			0.148748	0.851654	0.27402	0.385395	Insulin receptor substrate 2	P81122
13.245	14.5279	13.31	15.4636	14.2872	15.5826	15.5654	15.6011	16.0222	15.6636	+	Cre-_U_Cre-_I	2.15925	0.0405664	-1.52024	-3.60515	Cyclic AMP-responsive element-binding protein 1	P81269
23.8066	24.578	24.8731	25.4667	25.5384	23.8073	24.424	24.2953	24.2152	24.4127			0.990048	0.212761	0.62166	1.84462	Transforming growth factor-beta-induced protein ig-h3	P82198
18.8552	18.8646	19.0513	19.2342	18.8958	19.0001	18.9906	18.8692	18.4515	18.905			0.518095	0.476679	0.13694	1.10001	N-acylglucosamine 2-epimerase	P82343
17.8602	19.552	18.7945	18.9065	18.7825	19.1771	19.1963	19.0599	18.5363	17.8031			0.0223285	0.97802	0.0245998	0.0648482	Delta-sarcoglycan	P82347
13.725	16.9175	15.62	17.1467	15.5246	14.928	16.244	15.5639	15.7153	15.5586			0.106659	0.893819	0.1848	0.285868	Beta-sarcoglycan	P82349
16.1784	15.7294	14.59	15.3533	15.786	16.3443	14.9451	15.6643	16.1788	13.9633			0.0765719	0.924724	0.10826	0.210745	Stromal interaction molecule 2	P83093
15.5836	16.1862	16.6171	15.0977	15.6465	14.7703	14.1301	15.0792	16.1911	14.8316			1.0509	0.193989	0.82576	1.93566	Traf2 and NCK-interacting protein kinase	P83510
17.6057	16.7789	17.3464	17.6613	17.1565	17.445	17.1106	17.0825	16.7775	17.045			0.534859	0.463725	0.21764	1.12843	Serine/threonine-protein kinase WNK1	P83741
16.1491	17.5097	17.7603	17.2636	16.5519	18.3547	17.9028	18.4609	18.2052	18.0913	+	Cre-_U_Cre-_I	2.18351	0.0392826	-1.15606	-3.6437	PHD finger-like domain-containing protein 5A	P83870
19.3574	18.9159	19.1164	19.2041	18.8426	18.5878	18.1987	18.293	17.9776	18.1318	+	Cre-_U_Cre-_I	3.55798	0.00911712	0.8495	6.14102	Tubulin gamma-1 chain	P83887
14.1502	17.6251	18.2332	14.0389	17.5796	15.922	16.4297	17.854	17.0126	17.9881			0.305474	0.68373	-0.71588	-0.715056	Chromobox protein homolog 1	P83917
20.1063	19.4348	19.4789	19.6757	19.6055	20.1235	19.5366	19.6107	19.8677	19.9533			0.448	0.541347	-0.158121	-0.978576	Elongin-C	P83940
16.2811	16.2534	13.2187	14.5818	15.134	15.8188	13.2666	14.382	15.9535	13.9872			0.215112	0.778967	0.41218	0.531696	Neuron-specific calcium-binding protein hippocalcin	P84075
22.6534	22.255	22.4749	22.4177	22.1649	22.1727	22.2175	22.1663	22.2305	22.3184			1.03871	0.198085	0.1721	1.91747	ADP-ribosylation factor 5	P84084
16.3169	18.115	17.9504	17.6414	17.9248	17.8399	18.4466	18.7867	18.247	18.2829			1.10928	0.175824	-0.73092	-2.02252	Enhancer of rudimentary homolog	P84089
23.3955	23.2561	23.2115	23.3256	23.1633	23.1704	23.2519	23.1861	23.3897	23.3091			0.0552844	0.944352	0.00895996	0.155247	AP-2 complex subunit mu	P84091
20.6606	20.3838	19.9876	19.8497	19.8576	20.2377	20.069	19.6226	19.6535	19.1722			0.834945	0.276854	0.396861	1.60921	Rho-related GTP-binding protein RhoG	P84096
25.4478	24.9096	24.4627	24.7826	24.4719	24.6613	24.2876	24.418	24.3656	24.9237			0.651403	0.377922	0.28368	1.32064	60S ribosomal protein L19	P84099
22.2789	21.4145	21.9858	21.2366	24.111	22.4964	22.4178	22.0342	23.3614	21.6659			0.12255	0.878279	-0.18978	-0.32415	Serine/arginine-rich splicing factor 3	P84104
14.8694	18.3189	18.6402	18.4954	18.8455	15.4812	18.3818	18.4995	18.9913	19.415			0.118348	0.882566	-0.31988	-0.314116	C-C motif chemokine 21a	P84444
25.2285	24.6782	25.1727	25.11	24.8772	24.5325	24.3563	24.0233	24.3719	24.0744	+	Cre-_U_Cre-_I	3.11616	0.0140808	0.74164	5.25913	Isochorismatase domain-containing protein 2A	P85094
20.0779	20.4484	20.3706	20.3548	20.8747	21.0357	20.7968	20.5306	21.0703	21.2479			1.67211	0.0764444	-0.51098	-2.85618	APOBEC1 complementation factor	P86049
16.7919	17.0929	15.678	15.6815	16.6465	16.0406	16.5338	15.7187	15.849	15.7629			0.580663	0.429522	0.39716	1.20503	Induced myeloid leukemia cell differentiation protein Mcl-1 homolog	P97287
19.4605	19.6795	19.6683	20.3061	20.0554	20.3122	20.5502	20.763	20.2855	20.8161	+	Cre-_U_Cre-_I	2.27381	0.0359355	-0.711439	-3.78847	Plasma protease C1 inhibitor	P97290
15.585	17.4486	18.2566	18.3592	18.1906	17.1055	17.9867	17.9574	18.0771	18.6726			0.286444	0.704239	-0.39186	-0.677702	Pigment epithelium-derived factor	P97298
20.4708	21.2806	21.6767	21.1094	21.4639	21.4989	21.9439	21.4557	21.4438	21.4099			0.786864	0.301729	-0.35016	-1.5349	Neuroplastin	P97300
15.5671	18.5245	18.3535	14.8541	17.1763	16.6273	17.8549	17.5319	17.9419	18.1851			0.424224	0.563131	-0.73312	-0.936318	Cysteine and glycine-rich protein 2	P97314
15.1454	18.0454	19.1912	17.1094	16.3316	18.27	17.7753	17.2518	16.4262	17.8381			0.179878	0.818173	-0.34768	-0.455469	Cysteine and glycine-rich protein 1	P97315
18.883	18.96	19.7437	19.4357	19.2969	20.0618	20.2574	19.9033	20.5472	20.0576	+	Cre-_U_Cre-_I	2.79859	0.0186667	-0.9016	-4.67603	Glucose-6-phosphate 1-dehydrogenase X	P97324
13.9874	14.6489	13.0493	14.7269	15.2607	14.8375	14.8026	14.8061	14.1536	14.3022			0.249921	0.744592	-0.24576	-0.604209	Cadherin-6	P97326
23.2367	23.3208	23.4876	23.68	23.6277	23.9914	23.9736	24.3063	24.2302	24.3926	+	Cre-_U_Cre-_I	3.44365	0.0100625	-0.708259	-5.9042	Ketohexokinase	P97328
20.2536	21.5768	21.9736	21.7317	21.9238	21.0925	20.9698	21.3375	21.0443	21.1493			0.549728	0.451978	0.37322	1.15346	Neuropilin-1	P97333
14.5092	16.7267	16.5666	15.1129	16.4964	14.2839	15.7834	15.1797	13.9443	14.4262			1.14266	0.167115	1.15886	2.07203	Rho-related GTP-binding protein RhoD	P97348
25.0866	24.5445	24.5941	24.7	24.8468	24.8074	24.7278	24.584	24.9687	24.7304			0.0275828	0.973082	-0.0092598	-0.0796615	40S ribosomal protein S3a	P97351
16.3168	19.3974	18.6187	17.7152	19.5222	18.0854	19.3249	19.5144	19.5383	19.4693			0.656664	0.373695	-0.8724	-1.32912	Protein S100-A13	P97352
17.4608	16.6484	16.8405	14.7391	15.7047	16.0774	17.2232	15.0289	16.5881	17.0172			0.0628892	0.937617	-0.10826	-0.175315	Serine palmitoyltransferase 2	P97363
21.7906	22.6147	22.5993	22.9605	23.3846	22.9497	23.2362	23.5142	23.313	23.3847			1.22022	0.147567	-0.60962	-2.18674	Selenide, water dikinase 2	P97364
16.8084	17.42	17.1124	16.9324	17.0963	16.7974	16.9465	17.1063	16.859	17.0969			0.424593	0.562845	0.11268	0.936978	Ecotropic viral integration site 5 protein	P97366
14.5314	14.4924	14.5871	14.8267	15.9124	17.321	17.8758	17.2711	17.5093	17.0981	+	Cre-_U_Cre-_I	4.56473	0.00344186	-2.54506	-8.53841	Neutrophil cytosol factor 4	P97369
23.078	23.358	23.1862	22.972	22.8659	23.1982	23.1401	23.0652	23.024	22.664			0.239382	0.75767	0.0737194	0.582524	Sodium/potassium-transporting ATPase subunit beta-3	P97370
23.2157	23.304	23.1467	22.9488	23.1523	22.819	22.8268	22.9766	22.9387	22.944	+	Cre-_U_Cre-_I	2.26258	0.0360237	0.25248	3.77035	Proteasome activator complex subunit 1	P97371
23.649	23.4313	23.1873	22.853	22.7758	23.0241	23.0562	22.9145	22.9372	22.7414			0.69846	0.351636	0.2446	1.396	Proteasome activator complex subunit 2	P97372
17.9394	18.1223	17.8475	18.6209	17.6941	17.5051	17.6925	15.8654	17.687	17.7538			1.01609	0.20347	0.74408	1.88365	Cyclin-dependent kinase 2	P97377
17.5142	17.5917	18.2943	18.1246	18.7055	18.1663	18.0401	17.7646	18.0897	18.3563			0.0547901	0.944192	-0.0373405	-0.153933	Ras GTPase-activating protein-binding protein 2	P97379
19.499	19.8987	19.0818	20.2741	20.2248	20.0829	19.6647	20.1622	20.0222	19.7852			0.249745	0.744754	-0.14776	-0.603848	Annexin A11	P97384
13.8531	16.0285	15.9091	15.6218	16.1325	16.8384	15.5472	16.1582	16.64	16.3196			0.866035	0.263248	-0.79168	-1.65688	DNA ligase 3	P97386
18.6159	18.5622	18.8584	18.6605	18.5935	18.8306	18.7094	18.4507	18.5853	18.6385			0.0665442	0.935324	0.0151997	0.184862	Vacuolar protein sorting-associated protein 45	P97390
17.2728	17.0822	17.3647	17.2406	17.6135	17.1161	16.869	16.6796	17.4719	17.2739			0.702545	0.349739	0.23266	1.4025	Rho GTPase-activating protein 5	P97393
20.9872	20.9127	20.0683	19.9639	20.0161	20.2339	19.8109	19.2858	20.1897	19.7312			1.01159	0.205143	0.53934	1.87691	Annexin A4	P97429
15.0036	17.4599	15.842	17.0156	16.844	14.3261	17.9289	17.9427	17.2385	18.0526			0.347358	0.640151	-0.66474	-0.795265	Antileukoproteinase	P97430
15.5256	16.7788	15.9815	16.5518	16.2488	16.1172	15.9739	15.7039	16.3778	15.2801			0.537095	0.461661	0.32672	1.13221	Interferon regulatory factor 6	P97431
15.4125	17.4525	17.6362	17.8709	17.1954	17.2358	16.6861	16.2422	17.4069	17.3233			0.101476	0.897621	0.13464	0.273183	Myosin phosphatase Rho-interacting protein	P97434
17.2918	19.6988	21.2597	18.9294	18.6783	19.2967	19.0679	18.7696	19.2716	20.1123			0.0692393	0.932522	-0.13202	-0.191863	Four and a half LIM domains protein 1	P97447
20.2683	21.0454	20.3426	21.2476	21.2222	20.9686	20.7186	20.6201	20.6453	20.8727			0.0988213	0.901106	0.0601604	0.266645	Aminopeptidase N	P97449
18.6676	17.5132	17.4904	18.0766	17.8447	17.9191	15.2988	13.366	16.8966	17.9153			0.977116	0.217423	1.63934	1.82519	ATP synthase-coupling factor 6, mitochondrial	P97450
17.6778	17.2043	17.2935	17.9616	17.9005	17.4133	17.7348	17.8748	17.3318	17.9296			0.0926383	0.90901	-0.0493202	-0.251312	Ribosome biogenesis protein BOP1	P97452
25.1856	24.8564	24.8733	24.8186	24.4765	24.5665	24.6906	24.9243	24.5508	24.4639			0.744986	0.32456	0.20286	1.4695	40S ribosomal protein S5	P97461
19.5698	19.3347	19.5284	19.9684	19.8381	19.8957	19.6485	20.069	19.8057	20.0873			0.965042	0.221585	-0.25336	-1.80703	Serine/threonine-protein phosphatase 4 catalytic subunit	P97470
17.1511	17.6642	17.9174	17.6857	17.2364	15.5979	17.3025	17.7527	17.6589	18.2371			0.184034	0.814401	0.22114	0.464624	Mothers against decapentaplegic homolog 4	P97471
19.4786	19.1296	18.9032	19.9983	19.4735	19.2645	18.1417	17.8046	18.7232	18.539			1.70033	0.0738074	0.90204	2.8985	5-demethoxyubiquinone hydroxylase, mitochondrial	P97478
15.6842	15.7601	14.9082	15.887	16.2573	17.2015	15.4128	14.6485	15.0174	15.665			0.0820171	0.919666	0.11032	0.224615	Thioredoxin, mitochondrial	P97493
23.9939	23.8203	23.9551	23.9008	23.7362	24.1094	24.0453	24.1858	23.99	24.3048	+	Cre-_U_Cre-_I	2.03315	0.0484472	-0.2458	-3.40692	Glutamate--cysteine ligase catalytic subunit	P97494
17.527	18.4701	18.5825	18.6564	18.873	17.9476	17.782	18.432	18.2187	18.5226			0.396395	0.590095	0.24122	0.886077	SWI/SNF complex subunit SMARCC1	P97496
16.1329	16.0416	16.1286	15.4982	17.2868	17.2719	15.5581	14.6084	14.215	15.2864			0.685438	0.358027	0.82966	1.37526	Telomerase protein component 1	P97499
23.2165	22.4741	21.4536	13.5809	13.9215	15.162	14.5962	13.8271	13.5566	14.7756			1.16854	0.16019	4.54582	2.11035	Dimethylaniline monooxygenase [N-oxide-forming] 3	P97501
22.8576	22.3802	22.2262	21.1016	21.2576	21.7697	21.904	21.5479	21.8099	21.4287			0.339673	0.648756	0.272601	0.780742	Carnitine O-palmitoyltransferase 1, liver isoform	P97742
14.1648	17.68	17.1435	17.6618	17.959	18.1986	18.5165	18.439	18.4915	18.3221			1.15471	0.163082	-1.47172	-2.08988	WW domain-binding protein 2	P97765
18.4983	18.4588	18.5818	18.0301	18.3793	18.5893	17.658	18.7787	18.6749	18.9062			0.221205	0.773927	-0.13176	-0.544577	THUMP domain-containing protein 3	P97770
14.5002	15.2349	12.7137	14.6054	14.6658	14.9425	11.4975	13.7584	14.7042	14.1272			0.30781	0.681465	0.53804	0.719601	GDNF family receptor alpha-1	P97785
16.2683	16.9231	17.2063	17.3844	17.9232	17.1991	15.7406	17.1597	15.8202	17.3691			0.500732	0.492825	0.48332	1.07033	5'-3' exoribonuclease 1	P97789
20.677	21.6132	21.334	22.0698	21.959	22.1169	22.0878	22.0264	22.0769	22.0946			1.22726	0.146197	-0.54992	-2.19715	Coxsackievirus and adenovirus receptor homolog	P97792
19.3762	20.7106	20.8005	20.8371	21.3348	20.9782	21.4302	21.2529	21.2069	21.032			0.883824	0.255379	-0.5682	-1.68403	Tyrosine-protein phosphatase non-receptor type substrate 1	P97797
20.3197	21.7023	21.6824	22.0458	22.1606	21.6663	21.6968	21.8562	21.0716	21.1866			0.0874781	0.913994	0.08666	0.2384	Neogenin	P97798
13.949	16.134	13.9742	15.9566	15.1929	13.4896	14.8622	14.6052	15.6667	16.1444			0.0473025	0.953143	0.0877203	0.13388	Survival motor neuron protein	P97801
23.3146	23.2933	22.9608	23.6287	23.8277	22.8515	22.8383	22.7773	22.9543	22.7895	+	Cre-_U_Cre-_I	2.21	0.0384897	0.56284	3.68596	Fumarate hydratase, mitochondrial	P97807
13.443	16.0205	14.8943	17.3158	17.2207	17.977	17.6116	17.9739	17.6177	18.0801			1.63724	0.080672	-2.0732	-2.80401	85/88 kDa calcium-independent phospholipase A2	P97819
14.9745	14.6651	15.728	14.7447	13.781	14.4562	15.1053	15.2548	14.3785	14.5418			0.030193	0.971334	0.0313402	0.086961	Mitogen-activated protein kinase kinase kinase kinase 4	P97820
18.6416	18.4584	19.0286	18.536	18.2275	18.2317	18.7049	18.8193	17.5654	18.8134			0.224664	0.770987	0.15148	0.551853	Dipeptidyl peptidase 1	P97821
21.4391	21.9855	22.2765	22.267	22.4589	21.6929	21.8384	22.3558	21.9206	22.1807			0.158839	0.839089	0.0877201	0.408413	Acyl-protein thioesterase 1	P97823
18.0289	18.4741	18.6937	19.0332	19.6238	18.5875	18.8272	18.2997	19.0747	19.1668			0.0225638	0.978191	-0.0204395	-0.065515	Ras GTPase-activating protein-binding protein 1	P97855
19.7662	19.8075	19.9939	19.7896	19.6562	19.5209	19.3656	19.5744	19.4079	19.7133	+	Cre-_U_Cre-_I	2.07268	0.0452188	0.28626	3.46869	Nuclear factor 1 B-type	P97863
18.2781	18.6075	18.2221	18.6393	18.4551	17.9087	18.033	18.0555	18.4018	18.3167			1.34743	0.121413	0.297279	2.37445	Caspase-7	P97864
14.6277	16.3104	15.9205	14.8739	16.635	16.1162	15.7289	16.8713	16.5305	17.2253			0.910635	0.243213	-0.82094	-1.7248	Peroxisomal targeting signal 2 receptor	P97865
14.6525	13.9588	15.0885	14.8483	14.6893	14.283	16.4455	16.947	15.8567	16.3067			1.55221	0.0908152	-1.3203	-2.67736	E3 ubiquitin-protein ligase RBBP6	P97868
25.2155	24.7094	24.9128	24.15	24.2129	25.3446	25.3693	25.1762	25.1359	25.0305			1.54725	0.0910896	-0.571181	-2.66999	Dimethylaniline monooxygenase [N-oxide-forming] 5	P97872
15.2417	17.4969	17.985	17.7145	18.2063	15.9053	18.4363	18.0667	17.2736	17.5037			0.0559449	0.943499	-0.10824	-0.157001	Lysyl oxidase homolog 1	P97873
20.1966	21.8427	22.2302	22.8462	22.9312	22.1182	22.457	22.6083	22.1515	22.6441			0.329193	0.659979	-0.38644	-0.760801	Laminin subunit alpha-4	P97927
16.2869	15.7579	15.0128	14.8513	16.2898	15.5364	13.4886	13.9779	15.7827	13.9186			1.07485	0.185995	1.0989	1.97135	Thymidylate kinase	P97930
17.5839	18.7794	19.4116	19.1732	19.6154	19.3367	19.4174	19.6528	19.1857	19.8834			0.784122	0.302772	-0.5825	-1.53064	Bone morphogenetic protein 1	P98063
17.5773	19.8268	20.6378	20.6083	20.6125	20.4717	20.4807	20.7973	20.4901	20.8987			0.638707	0.387723	-0.775161	-1.3001	Mannan-binding lectin serine protease 1	P98064
14.6848	16.7268	14.7425	15.6595	14.8112	13.8909	15.294	15.412	14.5565	13.5075			0.738203	0.328856	0.79278	1.45884	Disabled homolog 2	P98078
15.1477	15.8707	14.728	14.9606	16.1403	16.4582	15.8816	16.1877	16.1526	16.6955			1.74717	0.0700609	-0.90566	-2.96898	SHC-transforming protein 1	P98083
19.1224	20.8553	20.938	20.5509	21.2221	21.3358	21.4258	19.7744	20.8196	19.909			0.0829559	0.919668	-0.11518	-0.226994	Complement C1q subcomponent subunit A	P98086
18.0674	18.107	14.1984	18.464	14.7957	17.8001	17.8435	17.7065	17.908	17.8236			0.569724	0.43657	-1.08984	-1.18687	Dihydroxyacetone phosphate acyltransferase	P98192
18.11	17.6953	17.4912	14.957	16.3844	16.2334	14.8708	13.7676	13.3621	15.1078			1.73841	0.0705055	2.25924	2.95578	Probable phospholipid-transporting ATPase IIB	P98195
16.7167	15.3521	16.9394	13.8028	15.3573	14.9425	16.3498	15.5123	12.6521	14.142			0.506204	0.487071	0.91392	1.07971	Armadillo repeat protein deleted in velo-cardio-facial syndrome homolog	P98203
24.0095	23.509	23.6025	22.9779	23.1336	23.2547	23.6331	23.5859	22.9451	23.571			0.0786777	0.923669	0.0485405	0.216124	Tubulin beta-5 chain	P99024
18.2127	18.4924	18.7483	18.6078	18.6472	18.5989	18.6257	19.237	18.9012	19.0417			1.24336	0.143353	-0.33922	-2.22092	GTP cyclohydrolase 1 feedback regulatory protein	P99025
21.3075	21.2103	21.4099	21.4074	21.4276	21.2085	21.5213	21.6059	21.7608	21.7128			1.07628	0.185577	-0.209319	-1.97347	Proteasome subunit beta type-4	P99026
21.3465	21.7917	21.779	21.3815	21.8651	21.7172	21.8344	22.3054	22.0861	22.2635			1.46415	0.102317	-0.40856	-2.54683	60S acidic ribosomal protein P2	P99027
21.6044	23.2017	22.5535	21.8798	22.0319	22.9384	22.5672	22.4863	23.1045	22.6144			0.822971	0.282712	-0.4879	-1.59078	Cytochrome b-c1 complex subunit 6, mitochondrial	P99028
22.2064	22.5977	22.8362	23.3439	23.4787	23.2798	23.4001	23.6212	23.6515	23.5264			1.40377	0.113509	-0.60322	-2.4576	Peroxiredoxin-5, mitochondrial	P99029
16.8596	17.7643	17.9846	17.8754	17.8869	17.3547	17.3723	17.0992	17.1728	16.3483			1.20633	0.151012	0.6047	2.16624	Syntaxin-2	Q00262
16.654	17.2812	16.6235	16.6187	16.8403	16.7727	15.5799	16.3103	16.1617	16.1517			1.53971	0.0919218	0.60828	2.65879	GA-binding protein alpha chain	Q00422
22.3721	22.8528	23.0395	23.3761	23.3823	23.6417	23.6961	23.8237	23.0786	23.5365			1.38148	0.116093	-0.55076	-2.42469	Xanthine dehydrogenase/oxidase	Q00519
19.8522	21.3593	21.3055	21.1754	21.2524	20.6939	21.1944	21.2327	20.7682	20.843			0.04904	0.950668	0.0425198	0.138559	Interleukin-6 receptor subunit beta	Q00560
23.3638	25.1069	25.4458	26.5928	26.3578	26.5129	26.5359	26.7678	25.9118	26.5844			0.988503	0.213341	-1.08914	-1.8423	Apolipoprotein A-I	Q00623
15.8388	18.5826	19.2269	18.1983	18.8369	18.1947	18.8106	18.7589	17.8459	18.3645			0.160968	0.836258	-0.25822	-0.413232	Integrin alpha-4	Q00651
17.0521	18.3378	18.5307	18.6271	18.9246	18.7358	18.6591	19.0583	19.0164	19.5294			1.0701	0.187439	-0.70534	-1.96428	Retinol-binding protein 4	Q00724
21.9955	23.2132	23.2215	24.3002	24.0651	24.2575	24.0763	24.4542	23.6644	24.8266			1.09236	0.181183	-0.8967	-1.99739	Alpha-1-antitrypsin 1-4	Q00897
16.8713	18.2067	17.0105	23.5226	22.4729	22.7274	22.7443	22.9087	22.2953	23.522			1.27266	0.136408	-3.22274	-2.26415	Alpha-1-antitrypsin 1-5	Q00898
13.9704	13.5011	15.0304	16.1446	13.5533	16.0694	15.0566	17.2292	17.1919	17.358			1.87943	0.0588901	-2.14106	-3.16974	Transcriptional repressor protein YY1	Q00899
17.5235	17.5836	18.3966	15.0563	16.8769	17.2023	16.2799	16.2744	16.7351	16.6674			0.336694	0.652242	0.45556	0.775089	Retinol-binding protein 1	Q00915
15.9193	17.7154	18.9632	19.1089	19.0973	14.5265	18.0482	15.1844	17.2334	13.6785			1.33438	0.124544	2.42662	2.3552	Tyrosine-protein kinase receptor UFO	Q00993
20.0548	19.7382	20.4737	20.5441	20.4378	20.2565	20.112	20.3294	20.1894	20.2405			0.0544791	0.944142	0.02416	0.153106	Heterogeneous nuclear ribonucleoprotein U-like protein 2	Q00PI9
15.5721	14.2577	16.71	15.3811	15.6055	17.8814	18.5909	18.0409	17.9669	17.5585	+	Cre-_U_Cre-_I	3.44143	0.0099845	-2.50244	-5.89966	P-selectin	Q01102
22.3793	23.4109	24.1086	24.6276	24.5123	25.0931	24.9374	24.5413	24.4168	24.394			1.07831	0.18496	-0.86878	-1.9765	Collagen alpha-2(I) chain	Q01149
16.0865	17.1864	15.1338	14.983	15.969	13.7935	16.9983	15.9129	16.2983	16.9796			0.0631955	0.937762	-0.12478	-0.176117	3-hydroxy-3-methylglutaryl-coenzyme A reductase	Q01237
24.5019	25.7748	25.1305	25.4518	25.5676	25.9845	26.4423	26.3252	26.158	25.6727			1.8984	0.0572751	-0.831221	-3.19877	Epidermal growth factor receptor	Q01279
20.0818	21.7325	21.8815	22.9229	22.4071	22.9095	22.9846	23.1142	22.566	23.5422			1.37406	0.118195	-1.21814	-2.41373	Beta-2-glycoprotein 1	Q01339
22.7634	22.7287	22.883	22.7102	22.6982	22.7274	22.836	22.9456	22.9305	23.0889			1.20489	0.151162	-0.14898	-2.16411	Protein transport protein Sec23A	Q01405
14.6026	15.8535	14.8039	14.5522	14.7832	15.3243	15.0775	14.3985	14.0381	14.9851			0.181536	0.8169	0.15438	0.459126	Guanylate-binding protein 1	Q01514
19.6589	20.5612	20.9027	20.8632	20.8425	21.277	21.1758	21.3679	20.7588	21.2781			1.32892	0.125416	-0.60582	-2.34715	Neurogenic locus notch homolog protein 1	Q01705
16.9238	13.5241	14.9484	14.3236	15.7839	15.6252	15.8221	15.8991	14.9314	14.8661			0.210798	0.784612	-0.32802	-0.522524	Growth arrest-specific protein 1	Q01721
19.1098	19.1687	19.8535	19.4622	19.1659	19.3219	18.8034	19.0178	19.0978	19.2697			0.757476	0.31772	0.2499	1.48908	Ras suppressor protein 1	Q01730
20.7356	21.1894	21.7351	22.0499	22.2543	21.3969	21.4001	21.924	21.4511	21.8637			0.0161165	0.985323	-0.0143005	-0.0471227	Transitional endoplasmic reticulum ATPase	Q01853
16.3892	15.6059	16.6192	15.8867	15.2277	16.9104	17.3233	16.8153	15.6953	16.2346			0.89848	0.24857	-0.65004	-1.70634	T-lymphocyte surface antigen Ly-9	Q01965
22.3838	22.4521	22.5686	22.2223	22.2654	22.5718	22.3347	22.6767	22.7347	22.6899			1.32314	0.12654	-0.22312	-2.33861	Aquaporin-1	Q02013
21.0165	21.969	21.8601	21.9853	22.2944	22.6105	22.5781	21.4549	22.0785	21.4262			0.25228	0.74278	-0.204581	-0.609032	Complement C1q subcomponent subunit C	Q02105
21.3114	21.3964	21.064	21.1405	20.9671	20.7989	20.5886	20.283	20.3425	20.0428	+	Cre-_U_Cre-_I	2.99173	0.0157544	0.764719	5.026	Catenin beta-1	Q02248
21.2153	20.9907	20.6223	20.5221	20.4929	20.2172	20.2697	19.6643	19.7655	19.5477	+	Cre-_U_Cre-_I	2.56399	0.0243548	0.87578	4.26869	Junction plakoglobin	Q02257
17.4944	14.1992	15.3765	14.2865	14.6915	16.356	19.0286	13.7566	18.8736	14.9415			0.542011	0.457336	-1.38164	-1.1405	Ankyrin-1	Q02357
18.5813	15.2156	15.561	18.0691	18.134	18.2374	15.2403	14.2958	17.3231	18.3442			0.151324	0.848443	0.42404	0.391301	Myosin-6	Q02566
19.4483	19.2909	19.4367	19.078	18.7495	19.2438	19.2046	19.2951	19.0633	19.3207			0.0642752	0.937744	-0.0248196	-0.178942	Nuclear factor 1 A-type	Q02780
[truncated: 3,755 more rows]
